# Supplementary material for: Crystal structure of an aryl cyclo­hexyl nona­noid, an anti­proliferative mol­ecule isolated from the spice Myristica malabarica
Source: Acta Crystallogr E Crystallogr Commun. 2016 Sep 5;72(Pt 10):1408–11. doi: 10.1107/S2056989016013797 (PMC5050765; doi:10.1107/S2056989016013797)
Supplement: Supplementary file 1 [file e-72-01408-sup1.cif]

##############################################################################
#                                                                            #
# This CIF contains the data in a paper accepted for publication in          #
# Acta Crystallographica Section E. It conforms to the requirements of       #
# Notes for Authors for Acta Crystallographica Section E, and has been       #
# peer reviewed under the auspices of the IUCr Commission on Journals.       #
#                                                                            #
# Full details of the Crystallographic Information File format               #
# are given in the paper "The Crystallographic Information File (CIF):       #
# a New Standard Archive File for Crystallography" by S. R. Hall, F. H.      #
# Allen and I. D. Brown [Acta Cryst. (1991), A47, 655-685].                  #
#                                                                            #
# The current version of the core CIF dictionary is obtainable from          #
# ftp://ftp.iucr.org/pub/cif_core.dic.                                       #
#                                                                            #
# Software is freely available for graphical display of the structure(s)     #
# in this CIF. For information consult the CIF software page                 #
# http://www.iucr.org/resources/cif/software.                                #
#                                                                            #
# This file may be used for bona fide research purposes within the           #
# scientific community so long as proper attribution is given to the journal # 
# article from which it was obtained.                                        #
#                                                                            #
##############################################################################
data_I
_database_code_depnum_ccdc_archive 'CCDC 1501296'
_audit_creation_method     SHELXL-2014/6
_chemical_name_systematic
;
3,5-Dihydroxy-2-[9-(4-hydroxyphenyl)nonanoyl]cyclohexa-2,4-dien-1-one
;
_chemical_name_common     'aryl cyclohexyl nonanoid'
_chemical_formula_moiety     'C21 H26 O5'
_chemical_formula_sum     'C21 H26 O5'
_chemical_formula_iupac     'C21 H26 O5'
_chemical_formula_weight     358.42
_chemical_melting_point     ?
_shelx_space_group_comment
;
The symmetry employed for this shelxl refinement is uniquely defined
by the following loop, which should always be used as a source of
symmetry information in preference to the above space-group names.
They are only intended as comments.
;
_space_group_crystal_system     triclinic
_space_group_name_H-M_alt     'P -1'
_space_group_name_Hall     '-P 1'
loop_
    _space_group_symop_operation_xyz
    'x, y, z'
    '-x, -y, -z'
_cell_length_a     5.6630(8)
_cell_length_b     8.7070(10)
_cell_length_c     20.152(3)
_cell_angle_alpha     81.690(10)
_cell_angle_beta     86.480(10)
_cell_angle_gamma     88.480(10)
_cell_volume     981.2(2)
_cell_formula_units_Z     2
_cell_measurement_reflns_used     2139
_cell_measurement_theta_min     2.88
_cell_measurement_theta_max     27.70
_cell_measurement_temperature     293(2)
_exptl_crystal_description     prism
_exptl_crystal_colour     yellow
_exptl_crystal_size_max     0.480
_exptl_crystal_size_mid     0.480
_exptl_crystal_size_min     0.200
_exptl_crystal_density_diffrn     1.213
_exptl_crystal_density_meas     ?
_exptl_crystal_density_method     ?
_exptl_crystal_F_000     384
_exptl_absorpt_coefficient_mu     0.086
_exptl_absorpt_correction_type     multi-scan
_exptl_absorpt_process_details
;
(CrysAlis RED; Oxford Diffraction, 2009)
;
_shelx_estimated_absorpt_T_min     0.960
_shelx_estimated_absorpt_T_max     0.983
_exptl_absorpt_correction_T_min     0.960
_exptl_absorpt_correction_T_max     0.983
_exptl_special_details
;
Absorption correction: CrysAlis RED (Oxford Diffraction, 2009)
Empirical absorption correction using spherical harmonics,
implemented in SCALE3 ABSPACK scaling algorithm.
;
_diffrn_ambient_temperature     293(2)
_diffrn_radiation_type     MoK\a
_diffrn_radiation_wavelength     0.71073
_diffrn_measurement_device_type
;
Oxford Diffraction Xcalibur diffractometer
with Sapphire CCD detector
;
_diffrn_measurement_method
;
Rotation method data acquisition using \w scans
;
_diffrn_detector_area_resol_mean     ?
_diffrn_reflns_number     6013
_diffrn_reflns_av_R_equivalents     0.0128
_diffrn_reflns_theta_min     2.897
_diffrn_reflns_theta_max     25.345
_diffrn_reflns_theta_full     25.242
_diffrn_measured_fraction_theta_max     0.988
_diffrn_measured_fraction_theta_full     0.989
_diffrn_reflns_limit_h_min     -6
_diffrn_reflns_limit_h_max     6
_diffrn_reflns_limit_k_min     -10
_diffrn_reflns_limit_k_max     10
_diffrn_reflns_limit_l_min     -21
_diffrn_reflns_limit_l_max     24
_refine_special_details     ?
_reflns_number_total     3552
_reflns_number_gt     2638
_reflns_threshold_expression     'I > 2\s(I)'
_refine_ls_structure_factor_coef     Fsqd
_refine_ls_matrix_type     full
_refine_ls_R_factor_all     0.0948
_refine_ls_R_factor_gt     0.0705
_refine_ls_wR_factor_gt     0.1626
_refine_ls_wR_factor_ref     0.1775
_refine_ls_goodness_of_fit_ref     1.098
_refine_ls_restrained_S_all     1.099
_refine_ls_number_reflns     3552
_refine_ls_number_parameters     254
_refine_ls_number_restraints     3
_refine_ls_hydrogen_treatment     constr
_refine_ls_weighting_scheme     calc
_refine_ls_weighting_details
              'w=1/[\s^2^(Fo^2^)+(0.0517P)^2^+0.9321P] where P=(Fo^2^+2Fc^2^)/3'
_atom_sites_solution_hydrogens     mixed
_atom_sites_solution_primary     ?
_atom_sites_solution_secondary     ?
_refine_ls_shift/su_max     0.000
_refine_ls_shift/su_mean     0.000
_refine_diff_density_max     0.364
_refine_diff_density_min     -0.204
_refine_ls_extinction_method     none
_refine_ls_extinction_coef     .
loop_
    _atom_type_symbol
    _atom_type_description
    _atom_type_scat_dispersion_real
    _atom_type_scat_dispersion_imag
    _atom_type_scat_source
    'C' 'C' 0.0033 0.0016
                         'International Tables Vol C Tables 4.2.6.8 and 6.1.1.4'
    'H' 'H' 0.0000 0.0000
                         'International Tables Vol C Tables 4.2.6.8 and 6.1.1.4'
    'O' 'O' 0.0106 0.0060
                         'International Tables Vol C Tables 4.2.6.8 and 6.1.1.4'
_computing_data_collection
;
CrysAlis CCD (Oxford Diffraction, 2009)
;
_computing_cell_refinement
;
CrysAlis RED (Oxford Diffraction, 2009)
;
_computing_data_reduction
;
CrysAlis RED (Oxford Diffraction, 2009)
;
_computing_structure_solution
;
SHELXS2014 (Sheldrick, 2015)
;
_computing_structure_refinement
;
SHELXL2014 (Sheldrick, 2015)
;
_computing_molecular_graphics
;
PLATON (Spek, 2009)
;
_computing_publication_material
;
SHELXL2014 (Sheldrick, 2015)
;
loop_
    _atom_site_type_symbol
    _atom_site_label
    _atom_site_fract_x
    _atom_site_fract_y
    _atom_site_fract_z
    _atom_site_U_iso_or_equiv
    _atom_site_adp_type
    _atom_site_calc_flag
    _atom_site_occupancy
    _atom_site_disorder_assembly
    _atom_site_disorder_group
    O O1 -0.0508(4) -0.0225(3) 0.83338(11) 0.0664(7) Uani d 1 . .
    O O2 0.1863(14) -0.3525(8) 1.0267(3) 0.0655(19) Uani d 0.6972 A 1
    H H2A 0.2365 -0.2936 1.0510 0.079 Uiso d 0.6972 A 1
    O O2' 0.254(4) -0.310(2) 1.0277(7) 0.069(5) Uani d 0.3028 B 2
    H H2B 0.2933 -0.2259 1.0380 0.083 Uiso d 0.3028 B 2
    O O3 0.6549(4) -0.3272(3) 0.82020(11) 0.0658(7) Uani d 1 . .
    H H3O 0.6550 -0.2796 0.7798 0.079 Uiso d 1 . .
    O O4 0.5334(4) -0.1694(3) 0.71742(10) 0.0673(7) Uani d 1 . .
    O O5 -0.5995(4) 0.8647(2) 0.10839(10) 0.0617(6) Uani d 1 . .
    H H5O -0.7128 0.9054 0.1283 0.074 Uiso d 1 . .
    C C1 0.3066(5) -0.1679(3) 0.81894(13) 0.0427(6) Uani d 1 . .
    C C2 0.1065(5) -0.1099(3) 0.85825(14) 0.0481(7) Uani d 1 . .
    C C3 0.0917(6) -0.1598(4) 0.93293(15) 0.0742(11) Uani d 1 . .
    H H3 0.0167 -0.0988 0.9625 0.089 Uiso calc 1 C 1
    C C4 0.2009(10) -0.3083(6) 0.9562(2) 0.0636(14) Uani d 0.6972 A 1
    C C4' 0.3050(18) -0.2280(11) 0.9622(4) 0.046(2) Uani d 0.3028 A 3
    C C5 0.4429(6) -0.3327(4) 0.92481(15) 0.0605(9) Uani d 1 . .
    H H5A 0.5567 -0.2819 0.9480 0.073 Uiso calc 1 A 1
    H H5B 0.4808 -0.4430 0.9313 0.073 Uiso calc 1 A 1
    C C6 0.4698(5) -0.2731(3) 0.85166(14) 0.0470(7) Uani d 1 . .
    C C7 0.3503(5) -0.1185(3) 0.74718(14) 0.0467(7) Uani d 1 . .
    C C8 0.1815(5) -0.0110(3) 0.70682(14) 0.0501(7) Uani d 1 . .
    H H8A 0.1566 0.0819 0.7279 0.060 Uiso calc 1 . .
    H H8B 0.0303 -0.0616 0.7084 0.060 Uiso calc 1 . .
    C C9 0.2634(6) 0.0367(4) 0.63382(14) 0.0566(8) Uani d 1 . .
    H H9A 0.3025 -0.0553 0.6131 0.068 Uiso calc 1 . .
    H H9B 0.4049 0.0981 0.6314 0.068 Uiso calc 1 . .
    C C10 0.0701(6) 0.1314(4) 0.59556(15) 0.0598(8) Uani d 1 . .
    H H10A -0.0672 0.0670 0.5959 0.072 Uiso calc 1 . .
    H H10B 0.0231 0.2186 0.6187 0.072 Uiso calc 1 . .
    C C11 0.1480(6) 0.1921(4) 0.52332(15) 0.0627(9) Uani d 1 . .
    H H11A 0.2042 0.1053 0.5010 0.075 Uiso calc 1 . .
    H H11B 0.2796 0.2612 0.5232 0.075 Uiso calc 1 . .
    C C12 -0.0481(6) 0.2792(4) 0.48314(15) 0.0614(9) Uani d 1 . .
    H H12A -0.1808 0.2108 0.4836 0.074 Uiso calc 1 . .
    H H12B -0.1027 0.3672 0.5048 0.074 Uiso calc 1 . .
    C C13 0.0332(6) 0.3360(4) 0.41130(15) 0.0599(8) Uani d 1 . .
    H H13A 0.0865 0.2474 0.3899 0.072 Uiso calc 1 . .
    H H13B 0.1679 0.4026 0.4113 0.072 Uiso calc 1 . .
    C C14 -0.1574(6) 0.4262(3) 0.36914(14) 0.0528(7) Uani d 1 . .
    H H14A -0.2963 0.3627 0.3705 0.063 Uiso calc 1 . .
    H H14B -0.2036 0.5197 0.3880 0.063 Uiso calc 1 . .
    C C15 -0.0638(5) 0.4693(4) 0.29700(15) 0.0553(8) Uani d 1 . .
    H H15A -0.0314 0.3738 0.2783 0.066 Uiso calc 1 . .
    H H15B 0.0863 0.5201 0.2975 0.066 Uiso calc 1 . .
    C C16 -0.2175(5) 0.5731(3) 0.24928(14) 0.0433(6) Uani d 1 . .
    C C17 -0.4281(5) 0.6465(3) 0.26883(14) 0.0486(7) Uani d 1 . .
    H H17 -0.4819 0.6297 0.3138 0.058 Uiso calc 1 . .
    C C18 -0.5602(5) 0.7439(3) 0.22330(14) 0.0492(7) Uani d 1 . .
    H H18 -0.7001 0.7906 0.2376 0.059 Uiso calc 1 . .
    C C19 -0.4795(5) 0.7697(3) 0.15660(14) 0.0458(7) Uani d 1 . .
    C C20 -0.2681(5) 0.6987(3) 0.13615(14) 0.0528(8) Uani d 1 . .
    H H20 -0.2128 0.7169 0.0913 0.063 Uiso calc 1 . .
    C C21 -0.1409(5) 0.6019(3) 0.18188(14) 0.0502(7) Uani d 1 . .
    H H21 -0.0015 0.5550 0.1673 0.060 Uiso calc 1 . .
loop_
    _atom_site_aniso_label
    _atom_site_aniso_U_11
    _atom_site_aniso_U_22
    _atom_site_aniso_U_33
    _atom_site_aniso_U_12
    _atom_site_aniso_U_13
    _atom_site_aniso_U_23
    O1 0.0639(14) 0.0742(15) 0.0563(13) 0.0366(12) -0.0044(10) 0.0007(11)
    O2 0.082(5) 0.068(4) 0.043(2) 0.013(3) 0.005(2) -0.001(2)
    O2' 0.107(13) 0.067(9) 0.032(5) -0.021(6) -0.013(5) 0.004(5)
    O3 0.0579(13) 0.0792(15) 0.0541(12) 0.0328(12) 0.0045(10) 0.0024(11)
    O4 0.0666(15) 0.0829(16) 0.0474(12) 0.0210(12) 0.0073(10) -0.0015(11)
    O5 0.0625(14) 0.0668(14) 0.0496(12) 0.0272(11) -0.0018(10) 0.0066(10)
    C1 0.0426(15) 0.0434(15) 0.0404(14) 0.0073(12) -0.0031(11) -0.0018(11)
    C2 0.0477(16) 0.0482(16) 0.0463(16) 0.0125(13) -0.0043(13) -0.0017(13)
    C3 0.073(2) 0.099(3) 0.0426(17) 0.044(2) 0.0076(16) 0.0028(17)
    C4 0.078(4) 0.070(3) 0.036(2) 0.032(3) 0.010(2) 0.006(2)
    C4' 0.068(7) 0.040(5) 0.030(5) -0.002(5) -0.007(4) -0.005(4)
    C5 0.062(2) 0.068(2) 0.0464(17) 0.0210(16) -0.0074(14) 0.0038(15)
    C6 0.0430(16) 0.0492(16) 0.0470(16) 0.0106(13) -0.0005(12) -0.0041(13)
    C7 0.0523(17) 0.0438(15) 0.0437(15) 0.0036(13) -0.0044(13) -0.0053(12)
    C8 0.0565(18) 0.0486(16) 0.0429(15) 0.0030(14) -0.0080(13) 0.0019(12)
    C9 0.071(2) 0.0545(18) 0.0433(16) 0.0027(15) -0.0105(14) 0.0005(13)
    C10 0.078(2) 0.0532(18) 0.0467(17) 0.0009(16) -0.0139(15) 0.0031(14)
    C11 0.081(2) 0.0580(19) 0.0471(17) 0.0033(17) -0.0151(16) 0.0034(14)
    C12 0.081(2) 0.0522(18) 0.0492(17) 0.0053(16) -0.0117(16) 0.0014(14)
    C13 0.074(2) 0.0544(18) 0.0488(17) 0.0063(16) -0.0148(15) 0.0037(14)
    C14 0.0605(19) 0.0465(16) 0.0492(17) 0.0035(14) -0.0075(14) 0.0018(13)
    C15 0.0510(18) 0.0560(18) 0.0542(18) 0.0050(14) -0.0073(14) 0.0082(14)
    C16 0.0428(15) 0.0400(14) 0.0455(15) 0.0013(12) -0.0052(12) 0.0001(12)
    C17 0.0486(17) 0.0539(17) 0.0400(15) 0.0034(13) 0.0017(12) 0.0012(13)
    C18 0.0437(16) 0.0503(17) 0.0518(17) 0.0084(13) 0.0025(13) -0.0048(13)
    C19 0.0462(16) 0.0431(15) 0.0461(15) 0.0081(13) -0.0040(12) -0.0003(12)
    C20 0.0544(18) 0.0581(18) 0.0424(15) 0.0147(15) 0.0031(13) -0.0009(13)
    C21 0.0461(17) 0.0520(17) 0.0504(16) 0.0140(13) 0.0004(13) -0.0039(13)
_geom_special_details
;
 All esds (except the esd in the dihedral angle between two l.s. planes)
 are estimated using the full covariance matrix.  The cell esds are taken
 into account individually in the estimation of esds in distances, angles
 and torsion angles; correlations between esds in cell parameters are only
 used when they are defined by crystal symmetry.  An approximate (isotropic)
 treatment of cell esds is used for estimating esds involving l.s. planes.
;
loop_
    _geom_bond_atom_site_label_1
    _geom_bond_atom_site_label_2
    _geom_bond_site_symmetry_2
    _geom_bond_distance
    _geom_bond_publ_flag
    O1 C2 . 1.238(3) ?
    O2 C4 . 1.415(7) ?
    O2 H2A . 0.8256 ?
    O2' H2B . 0.8247 ?
    O3 C6 . 1.305(3) ?
    O3 H3O . 0.8588 ?
    O4 C7 . 1.268(3) ?
    O5 C19 . 1.382(3) ?
    O5 H5O . 0.8342 ?
    C1 C6 . 1.408(4) ?
    C1 C7 . 1.456(4) ?
    C1 C2 . 1.463(4) ?
    C2 C3 . 1.503(4) ?
    C3 C4 . 1.446(5) ?
    C3 C4' . 1.452(10) ?
    C3 H3 . 0.9300 ?
    C4 C5 . 1.497(5) ?
    C4' C5 . 1.449(9) ?
    C5 C6 . 1.490(4) ?
    C5 H5A . 0.9700 ?
    C5 H5B . 0.9700 ?
    C7 C8 . 1.510(4) ?
    C8 C9 . 1.517(4) ?
    C8 H8A . 0.9700 ?
    C8 H8B . 0.9700 ?
    C9 C10 . 1.531(4) ?
    C9 H9A . 0.9700 ?
    C9 H9B . 0.9700 ?
    C10 C11 . 1.518(4) ?
    C10 H10A . 0.9700 ?
    C10 H10B . 0.9700 ?
    C11 C12 . 1.534(4) ?
    C11 H11A . 0.9700 ?
    C11 H11B . 0.9700 ?
    C12 C13 . 1.509(4) ?
    C12 H12A . 0.9700 ?
    C12 H12B . 0.9700 ?
    C13 C14 . 1.543(4) ?
    C13 H13A . 0.9700 ?
    C13 H13B . 0.9700 ?
    C14 C15 . 1.514(4) ?
    C14 H14A . 0.9700 ?
    C14 H14B . 0.9700 ?
    C15 C16 . 1.519(4) ?
    C15 H15A . 0.9700 ?
    C15 H15B . 0.9700 ?
    C16 C21 . 1.390(4) ?
    C16 C17 . 1.400(4) ?
    C17 C18 . 1.395(4) ?
    C17 H17 . 0.9300 ?
    C18 C19 . 1.382(4) ?
    C18 H18 . 0.9300 ?
    C19 C20 . 1.400(4) ?
    C20 C21 . 1.379(4) ?
    C20 H20 . 0.9300 ?
    C21 H21 . 0.9300 ?
loop_
    _geom_angle_atom_site_label_1
    _geom_angle_atom_site_label_2
    _geom_angle_atom_site_label_3
    _geom_angle_site_symmetry_1
    _geom_angle_site_symmetry_3
    _geom_angle
    _geom_angle_publ_flag
    C4 O2 H2A . . 119.3 ?
    C6 O3 H3O . . 105.4 ?
    C19 O5 H5O . . 107.1 ?
    C6 C1 C7 . . 117.7(2) ?
    C6 C1 C2 . . 119.2(2) ?
    C7 C1 C2 . . 123.1(2) ?
    O1 C2 C1 . . 123.6(3) ?
    O1 C2 C3 . . 118.4(3) ?
    C1 C2 C3 . . 118.0(2) ?
    C4 C3 C2 . . 116.1(3) ?
    C4' C3 C2 . . 116.5(4) ?
    C4 C3 H3 . . 122.0 ?
    C2 C3 H3 . . 122.0 ?
    O2 C4 C3 . . 115.1(5) ?
    O2 C4 C5 . . 113.0(5) ?
    C3 C4 C5 . . 114.4(4) ?
    C5 C4' C3 . . 117.1(6) ?
    C4' C5 C6 . . 112.4(4) ?
    C6 C5 C4 . . 114.3(3) ?
    C6 C5 H5A . . 108.7 ?
    C4 C5 H5A . . 108.7 ?
    C6 C5 H5B . . 108.7 ?
    C4 C5 H5B . . 108.7 ?
    H5A C5 H5B . . 107.6 ?
    O3 C6 C1 . . 122.7(3) ?
    O3 C6 C5 . . 114.7(2) ?
    C1 C6 C5 . . 122.6(2) ?
    O4 C7 C1 . . 119.1(2) ?
    O4 C7 C8 . . 119.0(2) ?
    C1 C7 C8 . . 122.0(2) ?
    C7 C8 C9 . . 114.7(3) ?
    C7 C8 H8A . . 108.6 ?
    C9 C8 H8A . . 108.6 ?
    C7 C8 H8B . . 108.6 ?
    C9 C8 H8B . . 108.6 ?
    H8A C8 H8B . . 107.6 ?
    C8 C9 C10 . . 110.7(3) ?
    C8 C9 H9A . . 109.5 ?
    C10 C9 H9A . . 109.5 ?
    C8 C9 H9B . . 109.5 ?
    C10 C9 H9B . . 109.5 ?
    H9A C9 H9B . . 108.1 ?
    C11 C10 C9 . . 113.2(3) ?
    C11 C10 H10A . . 108.9 ?
    C9 C10 H10A . . 108.9 ?
    C11 C10 H10B . . 108.9 ?
    C9 C10 H10B . . 108.9 ?
    H10A C10 H10B . . 107.8 ?
    C10 C11 C12 . . 113.8(3) ?
    C10 C11 H11A . . 108.8 ?
    C12 C11 H11A . . 108.8 ?
    C10 C11 H11B . . 108.8 ?
    C12 C11 H11B . . 108.8 ?
    H11A C11 H11B . . 107.7 ?
    C13 C12 C11 . . 112.6(3) ?
    C13 C12 H12A . . 109.1 ?
    C11 C12 H12A . . 109.1 ?
    C13 C12 H12B . . 109.1 ?
    C11 C12 H12B . . 109.1 ?
    H12A C12 H12B . . 107.8 ?
    C12 C13 C14 . . 114.5(3) ?
    C12 C13 H13A . . 108.6 ?
    C14 C13 H13A . . 108.6 ?
    C12 C13 H13B . . 108.6 ?
    C14 C13 H13B . . 108.6 ?
    H13A C13 H13B . . 107.6 ?
    C15 C14 C13 . . 110.4(3) ?
    C15 C14 H14A . . 109.6 ?
    C13 C14 H14A . . 109.6 ?
    C15 C14 H14B . . 109.6 ?
    C13 C14 H14B . . 109.6 ?
    H14A C14 H14B . . 108.1 ?
    C14 C15 C16 . . 118.1(3) ?
    C14 C15 H15A . . 107.8 ?
    C16 C15 H15A . . 107.8 ?
    C14 C15 H15B . . 107.8 ?
    C16 C15 H15B . . 107.8 ?
    H15A C15 H15B . . 107.1 ?
    C21 C16 C17 . . 117.4(2) ?
    C21 C16 C15 . . 118.1(3) ?
    C17 C16 C15 . . 124.5(3) ?
    C18 C17 C16 . . 122.4(3) ?
    C18 C17 H17 . . 118.8 ?
    C16 C17 H17 . . 118.8 ?
    C19 C18 C17 . . 118.8(3) ?
    C19 C18 H18 . . 120.6 ?
    C17 C18 H18 . . 120.6 ?
    O5 C19 C18 . . 122.4(2) ?
    O5 C19 C20 . . 117.9(2) ?
    C18 C19 C20 . . 119.7(2) ?
    C21 C20 C19 . . 120.6(3) ?
    C21 C20 H20 . . 119.7 ?
    C19 C20 H20 . . 119.7 ?
    C20 C21 C16 . . 121.2(3) ?
    C20 C21 H21 . . 119.4 ?
    C16 C21 H21 . . 119.4 ?
loop_
    _geom_torsion_atom_site_label_1
    _geom_torsion_atom_site_label_2
    _geom_torsion_atom_site_label_3
    _geom_torsion_atom_site_label_4
    _geom_torsion_site_symmetry_1
    _geom_torsion_site_symmetry_2
    _geom_torsion_site_symmetry_3
    _geom_torsion_site_symmetry_4
    _geom_torsion
    _geom_torsion_publ_flag
    C6 C1 C2 O1 . . . . -176.9(3) ?
    C7 C1 C2 O1 . . . . 5.0(5) ?
    C6 C1 C2 C3 . . . . 3.0(4) ?
    C7 C1 C2 C3 . . . . -175.1(3) ?
    O1 C2 C3 C4 . . . . 152.2(4) ?
    C1 C2 C3 C4 . . . . -27.6(5) ?
    O1 C2 C3 C4' . . . . -164.8(5) ?
    C1 C2 C3 C4' . . . . 15.4(7) ?
    C2 C3 C4 O2 . . . . 179.6(5) ?
    C2 C3 C4 C5 . . . . 46.1(6) ?
    C2 C3 C4' C5 . . . . -40.0(10) ?
    C3 C4' C5 C6 . . . . 43.6(9) ?
    O2 C4 C5 C6 . . . . -174.4(5) ?
    C3 C4 C5 C6 . . . . -39.9(6) ?
    C7 C1 C6 O3 . . . . -0.4(4) ?
    C2 C1 C6 O3 . . . . -178.6(3) ?
    C7 C1 C6 C5 . . . . -179.6(3) ?
    C2 C1 C6 C5 . . . . 2.2(5) ?
    C4' C5 C6 O3 . . . . 155.7(5) ?
    C4 C5 C6 O3 . . . . -163.2(4) ?
    C4' C5 C6 C1 . . . . -25.0(6) ?
    C4 C5 C6 C1 . . . . 16.1(5) ?
    C6 C1 C7 O4 . . . . -1.1(4) ?
    C2 C1 C7 O4 . . . . 177.0(3) ?
    C6 C1 C7 C8 . . . . 177.6(3) ?
    C2 C1 C7 C8 . . . . -4.3(4) ?
    O4 C7 C8 C9 . . . . -5.2(4) ?
    C1 C7 C8 C9 . . . . 176.1(3) ?
    C7 C8 C9 C10 . . . . 174.2(3) ?
    C8 C9 C10 C11 . . . . 176.0(3) ?
    C9 C10 C11 C12 . . . . 176.6(3) ?
    C10 C11 C12 C13 . . . . -179.1(3) ?
    C11 C12 C13 C14 . . . . -179.2(3) ?
    C12 C13 C14 C15 . . . . -176.4(3) ?
    C13 C14 C15 C16 . . . . -173.8(3) ?
    C14 C15 C16 C21 . . . . -174.6(3) ?
    C14 C15 C16 C17 . . . . 7.6(5) ?
    C21 C16 C17 C18 . . . . 0.6(4) ?
    C15 C16 C17 C18 . . . . 178.4(3) ?
    C16 C17 C18 C19 . . . . -0.4(5) ?
    C17 C18 C19 O5 . . . . -179.9(3) ?
    C17 C18 C19 C20 . . . . -0.2(4) ?
    O5 C19 C20 C21 . . . . -179.6(3) ?
    C18 C19 C20 C21 . . . . 0.7(5) ?
    C19 C20 C21 C16 . . . . -0.5(5) ?
    C17 C16 C21 C20 . . . . -0.1(4) ?
    C15 C16 C21 C20 . . . . -178.1(3) ?
loop_
    _geom_hbond_atom_site_label_D
    _geom_hbond_atom_site_label_H
    _geom_hbond_atom_site_label_A
    _geom_hbond_site_symmetry_A
    _geom_hbond_distance_DH
    _geom_hbond_distance_HA
    _geom_hbond_distance_DA
    _geom_hbond_angle_DHA
    O2 H2A O5 1_646 0.83 2.18 3.004(7) 174
    O2' H2B O5 1_646 0.82 1.86 2.565(16) 143
    O3 H3O O4 . 0.86 1.64 2.440(3) 153
    O5 H5O O1 2_466 0.83 1.86 2.687(3) 172
_shelx_hkl_file
;
   0   0   3 46282.7 315.100   2
   0   0   4 2459.43 22.6319   2
   0   0   5 383.764 13.3759   2
   0   0   5 394.989 12.8425   1
   0   0  -6 3433.38 22.9475   5
   0   0   6 3517.29 32.9374   2
   0   0   6 3411.61 30.1390   1
   0   0   7 14232.1 65.2929   1
   0   0   7 14237.0 69.1140   2
   0   0  -7 14360.1 49.1556   5
   0   0   8 2903.35 36.1447   2
   0   0   8 2987.61 34.3198   1
   0   0  -8 2942.48 24.7445   5
   0   0   9 162809. 249.409   1
   0   0  -9 164137. 749.735   5
   0   0   9 161761. 1054.70   2
   0   0  10 1718.58 34.9762   2
   0   0 -10 1759.04 23.7338   5
   0   0  10 1665.00 32.4963   1
   0   0  11 1136.06 30.4174   2
   0   0 -11 1122.42 19.7469   5
   0   0  11 1102.57 27.8520   1
   0   0  12 69.6782 18.5814   2
   0   0 -12 28.9470 9.23793   5
   0   0  12 55.9630 17.8811   1
   0   0  13 87.7689 20.1997   1
   0   0  13 133.422 20.7698   2
   0   0  14 287.479 23.8981   2
   0   0  14 238.366 22.3259   1
   0   0  15 2373.24 47.2802   2
   0   0  16 835.766 36.3464   2
   0   0  17 2003.32 51.8195   2
   0   0  18 1558.46 49.4526   2
   0   0  19 145.478 33.5951   2
   0   0  20 743.691 44.1121   2
   0   0  21 31.5662 33.7286   2
   0   0  22-15.5741 33.1635   2
   0   0  23 174.775 38.2830   2
   0   0  24 147.574 40.4275   2
   0  -1  24-56.2084 39.4157   2
   0  -1  23 37.7507 36.3877   2
   0  -1  22-16.0975 34.0656   2
   0  -1  21-18.0982 32.5359   2
   0  -1  20 57.6471 35.2500   2
   0  -1  19 280.688 36.8560   2
   0  -1  18 2830.92 60.5711   2
   0  -1  17 2425.98 57.1123   2
   0  -1  16 1790.90 49.2169   2
   0  -1  15 152.743 26.7761   2
   0  -1  14 179.391 25.1434   2
   0  -1  13 896.526 31.5099   2
   0   1 -12 1116.04 20.7209   5
   0  -1  12 1152.83 31.7330   2
   0  -1  12 1099.08 26.2075   1
   0  -1  11 4673.90 43.9847   1
   0   1 -11 4931.48 38.2380   5
   0  -1  11 4842.67 55.2820   2
   0   1 -10 25627.5 81.0025   5
   0  -1  10 25371.4 91.6647   1
   0  -1  10 25542.7 115.189   2
   0   1  -9 20182.8 68.5845   5
   0  -1   9 20520.9 98.7086   2
   0  -1   9 20224.5 76.6641   1
   0  -1   8 20117.4 69.8957   1
   0  -1   8 19827.8 92.0736   2
   0  -1   7 29522.7 104.120   2
   0  -1   7 29236.0 75.7358   1
   0  -1   6 4522.49 39.9297   2
   0  -1   5 2305.49 27.1568   2
   0  -1   4 3418.94 29.5880   2
   0  -1   3 2179.19 23.4039   0
   0  -1   3 2100.20 21.4557   6
   0  -1   3 2139.91 21.6026   2
   0  -1   2 55.7623 8.08838   0
   0  -1   2 34.7974 7.41388   6
   0  -1   2 35.9615 7.08517   2
   0   1   2 2649.17 23.0842   1
   0   1   3 24322.2 72.7936   1
   0  -1  -3 24221.9 58.9060   5
   0   1   4 41773.2 103.721   1
   0  -1  -4 41500.6 81.3097   5
   0   1   5 12858.7 63.2329   1
   0  -1  -5 12902.4 48.2613   5
   0   1   6 1708.36 27.4543   1
   0  -1  -6 1704.95 19.7969   5
   0   1   7 4363.70 39.7289   2
   0   1   7 4519.96 43.7995   1
   0  -1  -7 4538.64 31.8282   5
   0   1   8 3312.82 37.9610   2
   0   1   8 3388.04 41.3683   1
   0  -1  -8 3411.40 29.2163   5
   0   1   9 9305.88 69.5701   1
   0  -1  -9 9418.48 50.0043   5
   0   1   9 9699.16 66.2036   2
   0   1  10 29188.7 126.171   1
   0   1  10 28743.1 119.588   2
   0  -1 -10 29003.4 90.2573   5
   0   1  11 8924.95 72.9591   2
   0   1  11 9233.68 75.9343   1
   0  -1 -11 9159.10 54.1396   5
   0   1  12 291.224 24.8480   1
   0  -1 -12 209.261 13.7799   5
   0   1  12 187.696 22.9025   2
   0   1  13 3925.57 55.8869   2
   0   1  13 3934.41 55.4943   1
   0  -1 -13 3949.17 39.4910   5
   0   1  14 2706.45 49.8550   2
   0   1  14 2858.58 51.3236   1
   0   1  15-0.24190 23.9721   2
   0   1  15-15.6047 23.3799   1
   0   1  16 47.5036 22.8908   1
   0   1  16 86.6216 27.6169   2
   0   1  17-20.2095 27.7512   2
   0   1  17-1.03663 27.3072   1
   0   1  18 219.884 32.7982   2
   0   1  19 489.150 36.4374   2
   0   1  20 1609.87 52.7697   2
   0   1  21 61.9374 30.6373   2
   0   1  22 458.485 40.4005   2
   0   1  23 11.4860 32.7987   2
   0   1  24 6.48641 35.5687   2
   0   1  25 18.6782 42.0101   2
   0  -2  23 157.030 42.4750   2
   0  -2  22 297.789 44.9127   2
   0  -2  21 326.134 39.4298   2
   0  -2  20 37.2084 33.1805   2
   0  -2  19 53.7025 32.1505   2
   0  -2  18 62.7199 34.4541   2
   0  -2  17 1744.39 51.1735   2
   0  -2  16 12153.9 109.577   2
   0  -2  15 4064.32 65.2025   2
   0  -2  14 31.0182 24.8527   2
   0  -2  13 69.1470 21.7699   2
   0  -2  12 703.841 30.3550   2
   0  -2  11 574.295 25.7615   2
   0  -2  10 1029.31 30.3987   2
   0  -2   9 11745.1 80.4353   2
   0  -2   9 11490.9 46.9138   1
   0  -2   8 18103.6 95.7099   2
   0  -2   7 17284.1 89.1640   2
   0  -2   6 4730.73 45.2650   6
   0  -2   6 5030.58 47.1494   2
   0  -2   5 11679.3 65.3435   6
   0  -2   5 11956.6 67.4847   2
   0  -2   5 11903.9 71.3602   0
   0  -2   4 303.517 15.6825   0
   0  -2   4 294.499 15.4671   2
   0  -2   4 288.468 14.3030   6
   0  -2   3 11192.0 59.7351   2
   0  -2   3 11471.8 62.3687   0
   0  -2   3 11194.4 57.9647   6
   0  -2   2 768.361 18.4849   2
   0  -2   2 798.606 17.4013   6
   0  -2   2 833.112 19.1723   0
   0  -2   1 2221.28 26.4989   0
   0  -2   1 2052.90 25.6728   5
   0  -2   1 2049.02 25.7204   2
   0   2   0 65442.1 116.775   1
   0  -2   0 65299.3 131.531   0
   0  -2   0 65263.9 517.952   5
   0  -2  -1 80238.2 574.426   5
   0   2   1 79718.7 140.617   1
   0   2   2 155711. 836.849   1
   0  -2  -2 152777. 797.847   5
   0   2   3 363476. 1376.43   1
   0  -2  -3 362518. 1224.77   5
   0  -2  -4 28595.3 88.5510   5
   0   2   4 28820.4 103.757   1
   0  -2  -5 13702.3 62.2293   5
   0   2   5 13605.4 75.5668   1
   0  -2  -6 1583.95 23.4705   5
   0   2   6 1597.91 31.3247   1
   0   2   7 2733.42 40.4933   1
   0  -2  -7 2943.45 31.4363   5
   0   2   8 25011.7 117.168   1
   0  -2  -8 25036.5 89.1581   5
   0  -2  -9 8722.94 55.3513   5
   0   2   9 8670.21 73.7687   1
   0  -2 -10 1222.75 25.2421   5
   0   2  10 1240.06 31.9789   2
   0   2  10 1150.46 34.7375   1
   0   2  11 25208.6 133.250   1
   0   2  11 25106.0 118.906   2
   0  -2 -11 25065.7 99.3100   5
   0   2  12 4600.95 56.5183   2
   0  -2 -12 4487.64 44.9041   5
   0   2  12 4599.78 63.1375   1
   0  -2 -13 951.786 24.6655   5
   0   2  13 795.318 36.9154   1
   0   2  13 923.628 33.9388   2
   0   2  14 3.90923 26.8971   1
   0   2  14 22.2459 22.6712   2
   0   2  15 1326.92 41.4167   2
   0   2  15 1441.70 45.0455   1
   0   2  16 45.6456 28.0129   2
   0   2  16 77.4233 27.9061   1
   0   2  17 27.4318 29.2034   2
   0   2  17 0.26424 29.8635   1
   0   2  18 213.705 35.6278   1
   0   2  18 205.324 34.4519   2
   0   2  19 52.9361 34.5513   1
   0   2  19 51.7346 32.5051   2
   0   2  20 3098.74 67.3336   2
   0   2  21 48.7605 34.5846   2
   0   2  22 26.5661 36.4482   2
   0   2  23 42.0736 32.9882   2
   0   2  24 176.633 39.8164   2
   0   2  25 62.1357 40.2733   2
   0  -3  22 778.603 54.6114   2
   0  -3  21 528.153 45.5987   2
   0  -3  20 505.043 40.7313   2
   0  -3  19 131.059 32.8977   2
   0  -3  18 409.245 38.4717   2
   0  -3  17 534.242 40.3733   2
   0  -3  16-18.2985 33.6140   2
   0  -3  15 97.7081 32.9100   2
   0  -3  14 2793.42 60.8878   2
   0  -3  13 5042.66 69.8947   2
   0  -3  12 1050.27 38.5429   2
   0  -3  11 629.896 31.4191   2
   0  -3  10 1142.72 34.2674   2
   0  -3   9 997.049 32.4864   2
   0  -3   8 1099.47 32.4097   2
   0  -3   7 354.964 22.6664   2
   0  -3   7 329.869 21.1601   6
   0  -3   6 5949.13 58.3767   2
   0  -3   6 6010.50 60.4871   0
   0  -3   6 6003.95 56.9155   6
   0  -3   5 7398.45 63.4206   2
   0  -3   5 7643.60 60.6612   6
   0  -3   5 7646.47 64.5781   0
   0  -3   4 595.901 22.3266   2
   0  -3   4 657.827 23.3532   0
   0  -3   4 629.015 21.3426   6
   0  -3   3 1248.78 26.1820   6
   0  -3   3 1181.60 27.2151   2
   0  -3   3 1236.80 26.9890   0
   0  -3   2 2657.29 34.7918   5
   0  -3   2 2728.48 35.0931   6
   0  -3   2 2670.67 36.7303   2
   0  -3   2 2673.88 36.0783   0
   0   3  -1 13176.6 67.4512   4
   0  -3   1 12876.7 74.3256   0
   0  -3   1 13053.6 74.5894   2
   0   3  -1 13132.1 62.3963   1
   0  -3   1 12969.1 71.7384   5
   0  -3   0 10355.7 64.2406   5
   0  -3   0 10582.1 65.6339   0
   0   3   0 10429.1 56.0634   4
   0   3   0 10256.4 59.6228   1
   0   3   1 2290.59 32.1184   1
   0   3   1 2350.09 27.9679   4
   0  -3  -1 2302.98 33.0523   5
   0  -3  -2 584.924 21.4629   5
   0   3   2 574.052 19.2636   4
   0   3   2 622.808 22.3391   1
   0   3   3 1273.11 29.7874   1
   0  -3  -3 1348.87 27.4881   5
   0  -3  -4 728.983 23.6954   5
   0   3   4 766.720 27.4417   1
   0  -3  -5 29880.8 110.009   5
   0   3   5 29762.3 127.486   1
   0   3   6 16441.4 99.4662   1
   0  -3  -6 16185.0 81.9469   5
   0  -3  -7 100.175 15.2933   5
   0   3   7 104.295 21.8585   1
   0   3   8 1950.38 41.5238   1
   0  -3  -8 2078.65 32.7490   5
   0   3   9 5046.62 64.1842   1
   0  -3  -9 5203.35 50.2844   5
   0   3  10 2974.27 53.1682   1
   0  -3 -10 2943.11 39.2777   5
   0   3  11 608.164 34.5151   1
   0  -3 -11 706.082 23.0364   5
   0   3  12 6564.89 80.1198   1
   0  -3 -12 6685.56 58.9462   5
   0  -3 -13 2624.32 39.4750   5
   0   3  13 2426.65 47.1300   2
   0   3  13 2609.27 57.0113   1
   0  -3 -14 1789.30 35.1065   5
   0   3  14 1872.22 44.0222   2
   0   3  14 1657.88 50.7762   1
   0   3  15 3347.25 59.1973   2
   0   3  15 3561.67 68.3337   1
   0   3  16 543.929 40.5274   1
   0   3  16 571.195 34.7129   2
   0   3  17 565.073 38.2010   2
   0   3  17 589.018 42.8522   1
   0   3  18 418.518 36.6165   2
   0   3  18 557.343 44.1669   1
   0   3  19 192.631 35.2034   2
   0   3  19 269.884 39.5572   1
   0   3  20 962.243 48.0973   2
   0   3  20 1139.03 53.8554   1
   0   3  21 262.883 45.0049   1
   0   3  21 286.114 39.2128   2
   0   3  22 220.870 41.2690   2
   0   3  23 273.840 43.4314   2
   0   3  24-27.4791 41.2477   2
   0  -4  21 1801.71 68.6988   2
   0  -4  20 12.4463 38.9134   2
   0  -4  19-37.7297 34.3098   2
   0  -4  18-11.7113 34.3734   2
   0  -4  17 16.2354 33.3040   2
   0  -4  16 2484.75 61.3642   2
   0  -4  15 3491.65 70.2732   2
   0  -4  14 1189.08 47.1373   2
   0  -4  13 27329.0 166.488   2
   0  -4  12 8936.11 97.3790   2
   0  -4  11 8160.56 87.5917   2
   0  -4  10 1702.45 46.3630   2
   0  -4   9 519.386 29.8908   6
   0  -4   9 448.068 30.6624   2
   0  -4   8 1455.59 40.2784   2
   0  -4   8 1502.18 39.2060   6
   0  -4   7 746.368 30.0984   6
   0  -4   7 649.304 29.7923   2
   0  -4   7 696.890 30.3261   0
   0  -4   6 11723.7 90.4951   2
   0  -4   6 11900.9 87.1872   6
   0  -4   6 11886.4 91.9395   0
   0  -4   5 122.232 21.1285   0
   0  -4   5 98.3363 20.3818   6
   0  -4   5 86.6255 21.7981   2
   0  -4   4 15617.5 95.8418   6
   0  -4   4 15467.3 98.6897   2
   0  -4   4 16216.0 99.9277   0
   0  -4   3 343.592 21.5183   6
   0  -4   3 328.597 24.6848   2
   0   4  -3 365.022 23.6474   4
   0  -4   3 462.353 23.0272   0
   0  -4   2 5413.21 54.9999   5
   0   4  -2 5196.19 52.9684   4
   0  -4   2 5317.42 58.1691   2
   0  -4   2 5609.19 57.6392   0
   0  -4   2 5384.43 54.8741   6
   0  -4   1 872.047 27.3305   5
   0   4  -1 727.408 22.4812   1
   0   4  -1 805.526 24.8535   4
   0  -4   1 814.901 26.3114   0
   0  -4   1 832.254 28.3072   2
   0   4   0 7941.30 58.1411   4
   0  -4   0 7949.14 66.0047   5
   0   4   0 8131.80 61.2160   1
   0  -4   0 8257.24 66.9921   0
   0  -4  -1 6427.98 61.6657   0
   0  -4  -1 6367.68 59.8750   5
   0   4   1 6458.75 58.3241   1
   0   4   1 6234.37 49.8896   4
   0   4   2 14075.8 71.3497   4
   0  -4  -2 14385.1 87.9310   5
   0   4   2 14178.9 88.1843   1
   0  -4  -3 4595.36 53.0081   5
   0   4   3 4738.09 55.7545   1
   0   4   4 24531.5 124.071   1
   0  -4  -4 24867.1 116.053   5
   0   4   5 618.206 33.2583   1
   0  -4  -5 593.962 26.1665   5
   0  -4  -6 25448.2 118.708   5
   0   4   6 25188.2 135.831   1
   0   4   7 2078.90 46.9773   1
   0  -4  -7 2152.58 38.7568   5
   0   4   8 24.4855 26.9597   1
   0  -4  -8 37.8302 16.7966   5
   0   4   9 309.702 30.7013   1
   0  -4  -9 395.447 23.0193   5
   0   4  10 27.0146 27.9094   1
   0  -4 -10 92.0053 17.1171   5
   0  -4 -11 153.078 18.6145   5
   0   4  11 73.7884 30.4489   1
   0   4  12 302.377 34.6662   1
   0  -4 -12 378.825 23.2300   5
   0  -4 -13 64.0291 19.8341   5
   0   4  13 16.0614 32.8140   1
   0  -4 -14 5552.81 63.8757   5
   0   4  14 5904.36 89.2239   1
   0   4  15 2215.09 62.1344   1
   0   4  16 248.540 40.3336   1
   0   4  16 229.231 34.1995   2
   0   4  17 80.8086 37.6182   1
   0   4  17 24.9916 29.4143   2
   0   4  18 712.518 48.8488   1
   0   4  18 619.021 41.4583   2
   0   4  19 906.823 46.2637   2
   0   4  19 1117.57 55.2949   1
   0   4  20 20.6130 34.0643   2
   0   4  20 99.4431 40.4870   1
   0   4  21 129.626 45.5494   1
   0   4  21 151.585 38.3460   2
   0   4  22-7.95835 45.9512   1
   0   4  22 19.0774 40.0638   2
   0   4  23 137.941 48.3900   1
   0   4  23 288.785 45.3576   2
   0   4  24 135.466 46.2378   2
   0  -5  20 507.281 56.3556   2
   0  -5  19 58.9852 42.8524   2
   0  -5  18 110.421 39.9591   2
   0  -5  17 31.0402 35.1031   2
   0  -5  16 20.4314 35.8320   2
   0  -5  15 441.392 40.1957   2
   0  -5  14 13.6788 33.9846   2
   0  -5  13 482.570 41.0978   2
   0  -5  12 237.548 37.3458   2
   0  -5  11 22018.6 154.581   2
   0  -5  10 907.068 46.2635   2
   0  -5   9 92.7198 29.7302   6
   0  -5   9 118.284 31.4182   2
   0  -5   8 233.951 29.8563   6
   0  -5   8 239.747 27.4909   0
   0  -5   8 225.150 29.7246   2
   0  -5   7 300.841 27.8466   6
   0  -5   7 245.287 28.8079   2
   0  -5   7 269.348 27.6718   0
   0  -5   6 563.945 30.5770   0
   0  -5   6 465.411 31.3969   2
   0  -5   6 505.141 28.5449   6
   0  -5   5 7.23153 21.6974   0
   0  -5   5 33.7742 24.4019   2
   0  -5   5 31.7669 23.0701   6
   0  -5   4 6506.84 73.0719   0
   0  -5   4 6389.42 73.2254   2
   0  -5   4 6572.17 70.1764   6
   0   5  -4 6260.46 69.6699   4
   0  -5   3 4145.13 56.1145   6
   0  -5   3 4065.42 58.7383   2
   0  -5   3 3949.81 57.1819   0
   0   5  -3 3961.51 55.5444   4
   0   5  -2 7330.43 68.2328   4
   0  -5   2 7303.00 71.8822   5
   0  -5   2 7338.56 71.9299   6
   0  -5   2 7378.71 75.3320   2
   0  -5   2 7324.29 73.6506   0
   0  -5   1 10480.9 87.1162   0
   0  -5   1 10615.3 85.3640   5
   0  -5   1 10946.6 84.4366   6
   0   5  -1 10333.7 77.2268   4
   0   5   0 513.486 26.1156   1
   0   5   0 518.854 26.2867   4
   0  -5   0 437.296 26.6616   0
   0  -5   0 550.997 28.5298   5
   0   5   1 117.735 21.3934   4
   0  -5  -1 77.5571 21.3074   0
   0   5   1 117.748 22.1787   1
   0  -5  -1 104.089 21.8653   5
   0  -5  -2 1412.60 37.1743   5
   0   5   2 1325.38 32.8238   4
   0   5   2 1339.58 37.2826   1
   0  -5  -2 1378.86 37.2794   0
   0   5   3 931.992 28.7073   4
   0  -5  -3 1048.77 36.0455   5
   0   5   3 955.995 34.6437   1
   0   5   4 211.342 27.0983   1
   0  -5  -4 262.876 27.1905   5
   0   5   5 1826.57 45.8150   1
   0  -5  -5 1739.82 40.3077   5
   0  -5  -6 11166.4 88.9468   5
   0   5   6 11402.8 101.147   1
   0   5   7 1792.41 50.3525   1
   0  -5  -7 1880.45 42.9487   5
   0  -5  -8 4779.45 60.9429   5
   0   5   8 4778.04 73.3975   1
   0   5   9 5695.82 82.3082   1
   0  -5  -9 5522.23 67.0254   5
   0  -5 -10 627.328 30.0045   5
   0   5  10 704.397 43.5862   1
   0   5  11 140.796 36.0771   1
   0  -5 -11 106.925 22.1884   5
   0   5  12 76.9492 35.3493   1
   0  -5 -12 68.4435 22.2237   5
   0   5  13 53.1895 35.8388   1
   0  -5 -13 34.5749 20.4235   5
   0   5  14 192.123 41.0022   1
   0  -5 -14 131.820 24.4752   5
   0   5  15 2260.09 67.7804   1
   0  -5 -15 2131.22 46.2816   5
   0   5  16 132.842 43.5294   1
   0   5  17 2208.53 71.1595   1
   0   5  18 1951.89 59.6576   2
   0   5  18 2111.37 71.0635   1
   0   5  19 171.835 46.5995   1
   0   5  19 79.4628 35.4201   2
   0   5  20 375.296 41.5025   2
   0   5  20 299.472 49.6941   1
   0   5  21 181.247 43.4628   2
   0   5  21 30.5291 44.7812   1
   0   5  22 16.7677 37.4437   2
   0   5  22-60.8974 44.2530   1
   0   5  23-46.2009 50.0873   1
   0   5  23 14.0794 39.6841   2
   0   5  24 81.1220 53.2706   1
   0   5  25 204.772 55.3892   1
   0  -6  18 717.322 60.1620   2
   0  -6  17-83.0898 39.2509   2
   0  -6  16 79.3236 38.7219   2
   0  -6  15 9.13213 38.7790   2
   0  -6  14 33.6995 37.7626   2
   0  -6  13 304.822 42.5177   2
   0  -6  12 56.1600 40.4782   2
   0  -6  11 1652.33 59.0715   2
   0  -6  10 10046.0 108.412   6
   0  -6  10 9566.46 111.840   2
   0  -6   9 9306.11 105.024   0
   0  -6   9 9777.48 102.955   6
   0  -6   9 9147.95 105.741   2
   0  -6   8 5497.39 83.5222   2
   0  -6   8 5757.00 79.0524   6
   0  -6   8 5365.52 81.2989   0
   0  -6   7 82.8283 28.3604   0
   0   6  -7 186.741 35.6844   4
   0  -6   7 95.0964 33.3742   2
   0  -6   7 176.708 30.9948   6
   0  -6   6 81.9747 27.4263   6
   0  -6   6 99.6294 32.8074   2
   0  -6   6 151.581 28.6260   0
   0   6  -6 128.057 32.4881   4
   0  -6   5 1182.48 41.8411   0
   0  -6   5 1269.12 40.7552   6
   0  -6   5 1190.09 44.7229   2
   0  -6   4 100.079 25.4808   0
   0  -6   4 123.259 27.2304   6
   0  -6   4 62.8337 28.6401   2
   0  -6   3 2761.53 57.7731   2
   0  -6   3 2846.69 53.1154   0
   0  -6   3 2755.93 52.3049   6
   0  -6   2 517.293 30.6799   6
   0  -6   2 448.388 31.9366   0
   0  -6   1 207.619 28.3341   5
   0  -6   1 257.159 26.8417   6
   0  -6   1 206.471 29.3187   0
   0   6   0 3852.06 57.1954   1
   0  -6   0 4071.28 62.5834   0
   0  -6   0 4173.46 63.1736   5
   0   6   1 3574.10 58.6745   1
   0  -6  -1 3524.37 58.2007   0
   0  -6  -1 3822.12 60.4354   5
   0   6   2 158.771 28.4652   1
   0  -6  -2 74.9152 26.4635   0
   0  -6  -2 129.920 29.7700   5
   0   6   3 111.737 27.8526   1
   0  -6  -3 89.3822 27.3611   5
   0   6   4 105.008 29.7757   1
   0  -6  -4 169.119 28.8850   5
   0  -6  -5 532.423 34.3955   5
   0   6   5 466.148 34.9003   1
   0   6   6 72.3482 32.9366   1
   0  -6  -6 140.158 30.9144   5
   0  -6  -7 7636.87 82.9627   5
   0   6   7 7404.38 95.0041   1
   0  -6  -8 4902.38 69.6752   5
   0   6   8 4903.00 81.9411   1
   0   6   9 112.468 37.5362   1
   0  -6  -9 159.766 29.1087   5
   0   6  10 147.038 38.5027   1
   0  -6 -10 149.939 27.6216   5
   0   6  11 645.761 46.9839   1
   0  -6 -11 642.951 35.2072   5
   0   6  12 247.530 43.7836   1
   0  -6 -12 292.835 30.2275   5
   0   6  13 1612.14 62.3517   1
   0  -6 -13 1559.82 44.8447   5
   0   6  14 36.1905 40.8768   1
   0  -6 -14 99.2963 28.9592   5
   0   6  15 291.021 45.9697   1
   0  -6 -15 390.194 31.3353   5
   0   6  16 75.1855 49.9224   1
   0   6  17 3153.60 86.7758   1
   0   6  18 454.836 59.8456   1
   0   6  19 702.697 60.4027   1
   0   6  20 428.723 44.3268   2
   0   6  20 342.312 54.6619   1
   0   6  21-7.59829 39.2556   2
   0   6  21-19.5787 49.0255   1
   0   6  22 59.5226 43.3006   2
   0   6  22 23.7135 54.4225   1
   0   6  23-30.0583 52.9640   1
   0  -7  16 22.8991 44.7014   2
   0  -7  15 199.279 42.5765   2
   0  -7  14-12.0843 37.7172   2
   0  -7  13 160.848 40.1617   2
   0  -7  12-33.8206 37.5688   2
   0  -7  11 30.1340 39.9170   2
   0  -7  10 822.579 48.6853   6
   0  -7  10 835.113 50.5662   2
   0  -7   9 7992.81 102.909   6
   0  -7   9 7501.70 106.134   2
   0  -7   9 7952.45 105.027   0
   0  -7   8 2793.07 64.0948   6
   0  -7   8 2643.19 72.1046   2
   0  -7   8 2717.44 65.6984   0
   0  -7   7 505.539 40.5340   0
   0  -7   7 395.850 49.5380   2
   0  -7   6 179.168 31.5276   0
   0  -7   6 109.356 32.4157   6
   0  -7   5 86.8722 31.1399   0
   0  -7   5-4.95836 38.4539   2
   0  -7   5 99.9891 32.2825   6
   0  -7   4 1591.85 49.1209   6
   0  -7   4 1461.76 47.3052   0
   0  -7   3 1683.74 49.5637   6
   0  -7   3 1753.58 49.0120   0
   0  -7   2 8.61670 28.5006   6
   0  -7   2-30.3157 29.4834   0
   0  -7   1 4105.29 68.9199   0
   0  -7   1 4118.17 65.5136   6
   0  -7   0 4615.81 73.1269   5
   0  -7   0 4623.79 67.5699   6
   0  -7   0 4323.40 72.3819   0
   0  -7  -1 2363.67 57.4167   5
   0  -7  -1 2178.18 55.7709   0
   0   7   2 2290.35 56.4841   1
   0  -7  -2 2454.82 57.3330   5
   0  -7  -2 2333.41 54.5906   0
   0  -7  -3 110.521 33.1762   5
   0   7   3 95.7340 31.3078   1
   0   7   4 60.6319 32.3184   1
   0  -7  -4 32.9135 29.4382   5
   0  -7  -4-12.9171 32.8406   0
   0  -7  -5 198.638 32.2555   5
   0   7   5 292.058 36.7500   1
   0  -7  -6 458.009 37.8879   5
   0   7   6 450.446 41.8726   1
   0  -7  -7 1460.37 49.6845   5
   0   7   7 1324.78 55.0919   1
   0  -7  -8 341.051 37.4023   5
   0   7   8 220.624 43.4822   1
   0  -7  -9 7776.42 93.5306   5
   0   7   9 7554.82 109.412   1
   0   7  10 705.539 51.8299   1
   0  -7 -10 852.381 43.9271   5
   0   7  11 50.1422 42.2137   1
   0  -7 -11 92.8594 34.3146   5
   0  -7 -12 278.026 34.6001   5
   0   7  12 256.832 46.9090   1
   0  -7 -13 2.81325 29.9784   5
   0   7  13-14.2118 44.1410   1
   0  -7 -14 55.9461 28.7125   5
   0   7  14 34.9762 47.0946   1
   0   7  15-0.32154 49.3091   1
   0  -7 -15 24.2561 29.4863   5
   0   7  16 2197.44 79.9019   1
   0  -7 -16 2438.83 60.8306   5
   0   7  17 1932.30 80.3320   1
   0   7  18 1472.05 78.9853   1
   0   7  19 352.833 63.1230   1
   0   7  20 114.587 53.4308   1
   0   7  21 237.895 62.8523   1
   0   7  21 280.225 47.2762   2
   0  -8  14 31.9454 48.4696   2
   0  -8  13 100.144 47.2755   2
   0  -8  12 49.3308 43.2133   2
   0  -8  11 244.270 45.4965   2
   0  -8  10 251.673 46.2304   6
   0  -8  10 255.081 42.3329   2
   0  -8   9 651.750 47.2799   0
   0  -8   9 499.690 48.8517   6
   0  -8   9 530.390 49.0778   2
   0  -8   8 364.497 42.3127   0
   0  -8   8 529.283 46.7475   6
   0  -8   8 425.651 49.0209   2
   0  -8   7 2742.19 69.4321   0
   0  -8   7 2741.52 67.5730   6
   0  -8   7 2749.57 73.8741   2
   0  -8   6 535.454 45.5517   0
   0  -8   6 427.459 40.3054   6
   0  -8   5 42.5165 35.4709   6
   0  -8   5 35.9239 35.4565   0
   0  -8   4-6.11057 28.9115   0
   0  -8   4 41.7292 32.1478   6
   0  -8   3 320.220 38.7999   0
   0  -8   3 393.475 36.1756   6
   0  -8   2 69.8203 32.2045   6
   0  -8   2 80.1698 29.7682   0
   0  -8   1 95.3284 30.8711   0
   0  -8   1 107.628 32.2912   6
   0  -8   0 128.201 33.0945   0
   0  -8   0 195.645 32.8557   6
   0  -8  -1 101.671 36.3537   5
   0  -8  -1 91.7999 30.5181   0
   0  -8  -1 156.344 31.8787   6
   0  -8  -2 645.693 44.2993   5
   0  -8  -2 571.080 38.0178   0
   0  -8  -3 9.16015 31.7346   0
   0  -8  -3 6.25239 34.3245   5
   0   8   4-39.6150 35.3071   1
   0  -8  -4 1.82146 30.1006   0
   0  -8  -4 54.5978 35.6278   5
   0   8   5 21.8017 36.0712   1
   0  -8  -5 70.1975 36.8565   5
   0  -8  -5 27.8861 31.1863   0
   0  -8  -6 58.2792 36.7231   5
   0   8   6 49.6672 35.7406   1
   0   8   7 116.181 40.4374   1
   0  -8  -7 70.3389 35.3609   5
   0  -8  -8 199.333 38.0473   5
   0   8   8 312.238 44.5952   1
   0  -8  -9 36.7299 35.8906   5
   0   8   9 147.125 44.2192   1
   0  -8 -10 843.187 47.3295   5
   0   8  10 895.489 59.4750   1
   0   8  11 278.915 50.4470   1
   0  -8 -11 286.685 40.0710   5
   0   8  12 76.4397 48.4348   1
   0  -8 -12 111.098 41.4220   5
   0   8  13 89.3244 49.5087   1
   0  -8 -13 150.825 40.0276   5
   0   8  14 15.2191 51.7550   1
   0  -8 -14 136.778 43.8860   5
   0   8  15 320.260 59.9176   1
   0  -8 -15 528.028 45.3533   5
   0   8  16 265.875 61.8651   1
   0  -8 -16 485.248 48.8018   5
   0   8  17 91.5626 60.2778   1
   0   8  18 479.555 69.9228   1
   0   8  19 197.469 68.0339   1
   0  -9  10 138.337 51.6140   6
   0  -9  10 96.3513 46.3220   2
   0  -9   9-78.5579 44.2576   6
   0  -9   9 98.1018 46.1602   2
   0  -9   8 285.201 47.0225   6
   0  -9   7 1278.96 60.2930   6
   0  -9   6 2148.86 66.3382   6
   0  -9   5-56.4980 37.8612   6
   0  -9   4 12.4245 38.3184   6
   0  -9   3 71.7377 35.5594   6
   0  -9   2 39.0099 37.2822   6
   0  -9   1 13.2351 32.6747   6
   0  -9   0 394.068 41.2331   6
   0  -9  -1 135.960 35.8881   6
   0  -9  -2 353.992 41.0897   6
   0  -9  -3 825.364 50.3129   5
   0  -9  -4 6.10406 41.4839   5
   0  -9  -5 15.8039 37.9269   5
   0  -9  -6 78.6445 40.9239   5
   0   9   6-47.6243 46.2296   1
   0   9   7-52.9151 45.2275   1
   0  -9  -7 38.5424 42.9566   5
   0   9   8-15.2209 45.1717   1
   0  -9  -8 74.9357 45.3174   5
   0   9   9 28.3180 46.4284   1
   0  -9  -9 46.7386 43.9861   5
   0   9  10 334.336 57.1968   1
   0  -9 -10 31.2716 41.8809   5
   0   9  11 41.9007 52.0210   1
   0  -9 -11-16.1253 40.4297   5
   0  -9 -12 231.141 45.1742   5
   0   9  12 410.907 59.0463   1
   0  -9 -13-62.1260 44.2476   5
   0   9  13 164.219 59.0736   1
   0   9  14 97.4219 60.6210   1
   0   9  15 106.828 62.6878   1
   0   9  16 158.136 64.8697   1
   0   9  17 519.366 74.7691   1
   0 -10   7 181.660 51.3941   6
   0 -10   6 771.679 57.0084   6
   0 -10   5-28.5796 46.8502   6
   0 -10   4-39.0016 47.2244   6
   0 -10   3 87.7668 41.6084   6
   0 -10   2 152.228 44.5744   6
   0 -10   1 108.233 44.8397   6
   0 -10   0-1.08065 40.2817   6
   0 -10  -2 102.096 43.0272   6
   0 -10  -3 291.318 46.4454   6
   0 -10  -4 80.4395 40.4158   6
   0 -10  -5 285.868 49.3501   5
   0 -10  -6-83.8592 45.6566   5
   0 -10  -7-1.03936 44.7981   5
   0 -10  -8 30.5936 48.1349   5
   0 -10  -9 152.097 47.8007   5
   0  10   9-88.4174 56.7534   1
   0 -10 -10 192.816 49.7132   5
   0  10  11-95.2258 53.4243   1
   0 -10 -11 231.604 54.6344   5
   0 -10 -12 368.625 52.9940   5
   0  10  12-43.0039 60.1317   1
   0 -10 -13 254.324 56.4118   5
   0  10  13-12.7650 60.5384   1
   0 -10 -14 210.385 53.9799   5
   0  10  14-30.7454 61.0855   1
   0 -10 -15 141.622 55.3359   5
   0 -11   2-54.2165 49.1891   6
   0 -11   1 199.828 52.0667   6
   0 -11   0 136.463 48.1620   6
   0 -11  -1 95.7339 47.5087   6
  -1  10  13-68.0009 62.6496   1
  -1  10  12 108.457 60.7145   1
  -1  10  11-10.2078 57.1376   1
  -1  10  10 5.57135 58.3222   1
   1 -10  -9 263.800 54.9031   0
   1 -10  -8 388.037 56.7727   0
   1 -10  -7 36.8472 49.6205   0
   1 -10  -6 758.224 63.9904   0
   1 -10  -5 1019.10 63.6232   0
   1 -10  -4 157.800 52.8885   0
   1 -10  -3 1129.13 65.2599   0
   1 -10  -2 1785.07 72.2744   0
   1 -10  -1 166.803 51.5539   0
   1 -10   0 240.722 54.9259   0
   1 -10   1 379.949 54.0040   0
   1 -10   2 137.314 42.2511   0
   1 -10   3 211.598 43.1621   0
   1 -10   4 88.2642 43.5943   0
   1 -10   4 260.405 47.7264   6
   1 -10   5 239.493 46.4920   0
   1 -10   5 272.666 46.7037   6
   1 -10   6 146.891 47.6854   0
   1 -10   7 120.850 49.4062   0
   1 -10   7 193.869 51.3028   6
   1 -10   8 89.4538 46.3196   0
  -1   9  16 111.675 59.4258   1
  -1   9  15 179.813 61.8227   1
  -1   9  14 37.0088 56.5001   1
   1  -9 -14-52.0713 44.8187   5
  -1   9  13 116.998 58.7803   1
   1  -9 -13-45.2249 35.3440   5
  -1   9  12 1.09798 52.7575   1
  -1   9  11-27.4238 49.7018   1
  -1   9  10-22.3430 49.3365   1
   1  -9 -10-49.9232 39.6639   5
  -1   9   9 151.551 48.4063   1
  -1   9   8-22.1941 45.8244   1
   1  -9  -7 866.577 57.5241   0
  -1   9   7 887.954 61.6644   1
   1  -9  -6 708.077 53.5434   0
   1  -9  -5 61.2442 43.8823   0
   1  -9  -4 2300.26 71.3539   0
   1  -9  -3 2078.94 66.9132   0
   1  -9  -2-11.1324 39.4608   0
   1  -9  -1 2016.85 67.6712   0
   1  -9   0 139.798 44.5748   0
   1  -9   1-1.50605 43.7446   0
   1  -9   1 98.1429 33.7282   6
   1  -9   2-58.6085 34.7367   6
   1  -9   2-51.2022 42.7174   0
   1  -9   3-14.8794 34.3570   6
   1  -9   3 24.6289 37.5437   0
   1  -9   4 110.589 40.4846   0
   1  -9   4 231.911 38.4182   6
   1  -9   5 1958.29 68.2598   0
   1  -9   5 2164.90 63.9100   6
   1  -9   6 697.681 53.0970   0
   1  -9   6 576.746 49.1768   6
   1  -9   7 63.0624 41.9892   0
   1  -9   7 37.5988 41.7410   6
   1  -9   8 36.1778 39.4692   0
   1  -9   8 72.8325 43.8506   6
   1  -9   9 72.6887 47.7513   2
   1  -9   9-25.7083 45.1982   0
   1  -9  10-51.3278 45.3023   0
   1  -9  10 30.3861 45.1272   2
   1  -9  11 146.927 49.9904   0
  -1   8  18 540.940 72.7529   1
  -1   8  17 185.885 60.7614   1
  -1   8  16 186.475 62.0997   1
  -1   8  15 154.936 53.9085   1
   1  -8 -14 97.2625 39.1961   5
  -1   8  14 98.2711 52.3692   1
   1  -8 -13 156.987 38.6107   5
  -1   8  13 179.996 51.4887   1
  -1   8  12 89.5670 51.1579   1
   1  -8 -12 33.9138 38.0610   5
   1  -8 -11 53.2682 37.1062   5
  -1   8  11 79.0988 48.6443   1
   1  -8 -10-2.48991 33.4311   5
  -1   8  10 55.7307 45.6422   1
   1  -8  -9-16.4116 34.0064   5
  -1   8   9 89.0832 43.9235   1
   1  -8  -8 81.9494 36.2243   5
  -1   8   8 244.072 45.5696   1
  -1   8   7 110.586 42.9739   1
   1  -8  -7 18.2781 34.5219   5
  -1   8   6 28.8095 39.3642   1
   1  -8  -5 111.121 38.3412   0
  -1   8   5 122.831 39.5220   1
   1  -8  -4 523.863 43.5900   0
   1  -8  -3 148.105 38.8125   0
   1  -8  -2 5.74941 26.0565   6
   1  -8  -2 32.4092 35.9581   0
   1  -8  -1 1054.91 40.6215   6
   1  -8  -1 1057.15 49.9950   0
   1  -8   0 15.7296 34.8507   0
   1  -8   0 51.6048 30.4938   6
   1  -8   1 200.467 38.3603   0
   1  -8   1 314.467 33.8439   6
   1  -8   2-56.7819 35.3296   0
   1  -8   2-9.55355 27.7736   6
   1  -8   3 127.069 31.9211   6
   1  -8   3 103.139 36.2775   0
   1  -8   4 28.1438 29.0690   6
   1  -8   4 27.0466 36.1722   0
   1  -8   5 610.672 41.5662   6
   1  -8   5 482.443 43.5864   0
   1  -8   6 506.094 44.4693   0
   1  -8   6 568.755 40.8234   6
   1  -8   7 840.476 52.7384   2
   1  -8   7 890.305 52.9747   0
   1  -8   7 750.060 44.9908   6
   1  -8   8 722.347 50.8199   0
   1  -8   8 783.322 48.8290   6
   1  -8   8 776.436 52.2358   2
   1  -8   9 748.941 50.0768   2
   1  -8   9 669.227 51.5952   0
   1  -8  10 31.6080 42.4460   0
   1  -8  10 117.810 45.4787   2
   1  -8  11 30.5615 42.0353   0
   1  -8  11 62.4823 39.7658   2
   1  -8  12 74.6000 45.6914   2
   1  -8  13 225.581 52.8441   2
   1  -8  14 147.901 51.7903   2
  -1   7  21 165.175 46.7463   2
  -1   7  20 163.502 58.0048   1
  -1   7  19 1904.35 84.9945   1
  -1   7  18 387.647 64.4410   1
  -1   7  17 988.832 69.2080   1
  -1   7  16 153.597 54.6715   1
  -1   7  15 961.302 64.7684   1
  -1   7  14 174.568 50.5908   1
  -1   7  13-28.9245 42.7681   1
   1  -7 -13 38.5804 34.0079   5
  -1   7  12 53.7982 44.3453   1
   1  -7 -12 178.246 33.9616   5
   1  -7 -11 673.799 40.6586   5
  -1   7  11 473.896 50.1931   1
  -1   7  10 1352.01 59.1969   1
   1  -7 -10 1374.82 48.5173   5
  -1   7   9 845.627 52.1674   1
   1  -7  -9 949.621 45.0731   5
  -1   7   8 113.226 38.3352   1
   1  -7  -8 172.283 37.0608   5
   1  -7  -7 43.8976 33.5280   5
  -1   7   7 4.12308 35.9062   1
  -1   7   6 54.9231 35.5043   1
   1  -7  -6-20.1886 30.1741   5
  -1   7   5 7.94445 31.3055   1
  -1   7   4 101.973 33.1463   1
   1  -7  -3 247.846 36.5120   0
  -1   7   3 351.318 35.9074   1
   1  -7  -2 159.844 33.8581   0
  -1   7   2 189.212 33.9650   1
   1  -7  -2 170.566 26.1047   6
   1  -7  -1 2856.54 52.3841   6
   1  -7  -1 2754.92 63.9101   0
   1  -7   0 1587.26 52.1029   0
   1  -7   0 1758.40 43.6087   6
   1  -7   1 165.672 26.5608   6
   1  -7   1 140.036 34.0199   0
   1  -7   2 1555.86 42.5040   6
   1  -7   2 1443.44 50.9058   0
   1  -7   3 670.210 34.9200   6
   1  -7   3 655.652 42.2274   0
   1  -7   4 276.158 30.9229   6
   1  -7   4 280.995 36.4182   0
   1  -7   5 31.5029 36.7829   2
   1  -7   5-7.71863 35.6295   0
   1  -7   5 90.2487 28.7902   6
   1  -7   6 853.035 46.5473   0
   1  -7   6 862.478 46.6135   2
   1  -7   6 1023.73 41.6726   6
   1  -7   7 227.338 38.4546   0
   1  -7   7 136.620 38.0949   2
   1  -7   7 204.285 34.3175   6
   1  -7   8 7483.80 92.7804   6
   1  -7   8 7116.41 100.420   2
   1  -7   8 7138.18 104.383   0
   1  -7   9 574.407 46.6744   0
   1  -7   9 729.791 47.5979   2
   1  -7  10 720.726 48.7563   0
   1  -7  10 759.694 48.4256   2
   1  -7  11 64.1306 37.7322   0
   1  -7  11 4.29265 40.7959   2
   1  -7  12 13.0876 41.4785   2
   1  -7  13 391.226 46.9141   2
   1  -7  14 213.392 43.2331   2
   1  -7  15 138.102 44.7576   2
   1  -7  16 81.2289 47.4285   2
  -1   6  22 88.9718 39.6682   2
  -1   6  22 138.918 56.0830   1
  -1   6  21 152.194 42.1466   2
  -1   6  21 189.678 54.6012   1
  -1   6  20 15.2584 38.0739   2
  -1   6  20-13.2829 54.0182   1
  -1   6  19 1215.54 69.9675   1
  -1   6  19 1198.96 52.9949   2
  -1   6  18 5.15548 52.3246   1
  -1   6  17 693.202 60.4323   1
  -1   6  16 1339.04 65.0510   1
  -1   6  15 1382.98 63.9706   1
  -1   6  14 143.550 46.5628   1
   1  -6 -13 1653.06 47.4344   5
  -1   6  13 1839.08 63.7679   1
  -1   6  12 1557.59 60.6687   1
   1  -6 -12 1382.56 42.5438   5
   1  -6 -11 130.745 29.7446   5
  -1   6  11 163.250 39.2879   1
   1  -6 -10 319.428 31.7373   5
  -1   6  10 357.492 41.8598   1
  -1   6   9 1385.56 51.9394   1
   1  -6  -9 1344.17 42.3884   5
   1  -6  -8 1035.87 38.1990   5
  -1   6   8 1135.22 48.4837   1
   1  -6  -7 24.7884 28.5747   5
  -1   6   7 44.2596 31.4538   1
   1  -6  -6 493.403 34.0251   5
  -1   6   6 544.118 38.6379   1
   1  -6  -5 697.275 35.6168   5
  -1   6   5 785.659 40.2694   1
  -1   6   4 43.5361 27.3756   1
   1  -6  -4 17.4906 26.6112   5
  -1   6   3 48.2725 25.8620   1
   1  -6  -2 625.827 37.2211   0
  -1   6   2 587.548 33.0343   1
   1  -6  -2 603.094 27.4672   6
   1  -6  -1 36.4131 28.3004   0
  -1   6   1-25.8783 24.0478   1
   1  -6  -1 25.4427 19.8435   6
   1  -6   0 2586.70 45.1603   6
  -1   6   0 2542.44 48.1214   1
   1  -6   0 2467.61 55.0997   0
   1  -6   1 21.7037 20.1440   6
   1  -6   1-8.58313 27.4143   0
   1  -6   2 22.6560 27.5645   0
   1  -6   2 18.0225 23.1311   6
   1  -6   3 1679.47 40.7896   6
   1  -6   3 1688.13 49.3397   0
   1  -6   3 1705.48 45.5055   2
   1  -6   4 627.667 37.0546   0
   1  -6   4 602.909 35.6153   2
   1  -6   4 664.149 31.4088   6
   1  -6   5 294.353 28.0682   6
   1  -6   5 238.377 31.5730   2
   1  -6   5 278.589 32.8650   0
   1  -6   6 64.0615 28.6594   2
   1  -6   6 15.0379 28.8596   0
   1  -6   6 52.6830 25.6926   6
   1  -6   7 130.724 27.5456   6
   1  -6   7 100.370 33.0619   2
   1  -6   7 70.7627 31.3042   0
   1  -6   8 1605.72 55.2528   0
   1  -6   8 1536.38 51.8788   2
   1  -6   9 1418.62 54.2163   0
   1  -6   9 1450.78 53.4811   2
   1  -6  10 1740.40 60.1474   2
   1  -6  10 1798.34 58.5882   0
   1  -6  11 5546.29 93.0540   0
   1  -6  11 5615.32 88.0186   2
   1  -6  12 397.104 45.1258   2
   1  -6  13 128.138 40.1436   2
   1  -6  14 41.3657 37.1601   2
   1  -6  15 65.8677 39.6017   2
   1  -6  16-47.4029 40.4618   2
   1  -6  17 67.0407 44.5279   2
   1  -6  18-27.5184 47.1083   2
  -1   5  24 149.933 57.7828   1
  -1   5  23 111.204 53.4194   1
  -1   5  23-52.1344 40.7812   2
  -1   5  22 78.0515 39.9335   2
  -1   5  22 170.083 50.9655   1
  -1   5  21-53.9130 44.7655   1
  -1   5  21 40.6780 35.7073   2
  -1   5  20 95.4416 37.8744   2
  -1   5  20-62.2523 45.6389   1
  -1   5  19 540.685 42.6242   2
  -1   5  19 472.854 53.5551   1
  -1   5  18 1954.93 56.8415   2
  -1   5  18 1845.39 71.3399   1
  -1   5  17 164.659 36.7504   2
  -1   5  17 106.666 48.7657   1
  -1   5  16 9206.59 122.618   1
  -1   5  15 858.814 54.7196   1
  -1   5  14 8282.38 109.953   1
  -1   5  13 742.333 47.6525   1
  -1   5  12-5.39708 36.4220   1
   1  -5 -12 3.89387 22.7615   5
  -1   5  11 4.69972 33.6330   1
   1  -5 -11-21.2388 21.5502   5
   1  -5 -10 1947.24 42.0706   5
  -1   5  10 1957.29 56.3926   1
   1  -5  -9 3905.98 55.2382   5
  -1   5   9 4016.80 70.2144   1
  -1   5   8 996.754 44.5871   1
   1  -5  -8 1029.14 36.8344   5
  -1   5   7 25470.2 152.625   1
   1  -5  -7 24853.3 128.257   5
   1  -5  -6 3696.96 54.5080   5
  -1   5   6 3522.37 61.2620   1
  -1   5   5 931.764 37.4922   1
   1  -5  -5 924.387 35.9389   5
   1  -5  -4 700.374 32.3527   5
  -1   5   4 733.307 33.7391   1
  -1   5   3 999.314 34.4064   1
  -1   5   2 993.233 32.4382   1
   1  -5  -1 142.856 20.2262   6
   1  -5  -1 70.1670 27.5621   0
  -1   5   1 163.526 22.9137   1
   1  -5   0 5474.02 56.1495   6
   1  -5   0 5366.45 70.5946   0
  -1   5   0 5628.22 59.2773   1
   1  -5   1 39538.7 146.578   6
   1  -5   1 39756.7 182.388   0
  -1   5  -1 39163.2 143.358   1
   1  -5   2 1443.99 39.4693   2
   1  -5   2 1367.89 34.9511   6
  -1   5  -2 1507.09 32.7711   1
   1  -5   2 1349.87 43.5260   0
   1  -5   3 12195.6 86.8591   6
   1  -5   3 12058.9 105.904   0
   1  -5   3 12168.9 96.6456   2
   1  -5   4 5451.91 73.6805   0
   1  -5   4 5363.82 67.0846   2
   1  -5   4 5402.65 60.5522   6
   1  -5   5 111.694 27.0026   0
   1  -5   5 124.717 23.3110   6
   1  -5   5 124.049 25.8713   2
   1  -5   6 2956.79 49.9710   6
   1  -5   6 3094.57 58.7158   0
   1  -5   6 3172.81 55.2305   2
   1  -5   7 1316.94 37.4410   6
   1  -5   7 1361.59 46.3446   0
   1  -5   7 1317.70 42.6662   2
   1  -5   8 73.1051 28.9926   0
   1  -5   8 122.845 26.7707   2
   1  -5   9 269.151 31.9115   2
   1  -5   9 156.363 32.0513   0
   1  -5  10 18595.7 147.654   0
   1  -5  10 18510.5 137.040   2
   1  -5  11 9147.22 102.941   2
   1  -5  12 3016.72 64.7444   2
   1  -5  13 776.222 43.5836   2
   1  -5  14 70.3266 33.6892   2
   1  -5  15 227.100 36.5307   2
   1  -5  16 213.726 41.3472   2
   1  -5  17 179.979 38.9560   2
   1  -5  18 286.465 45.8065   2
   1  -5  19 808.118 59.1383   2
   1  -5  20 527.037 56.4047   2
  -1   4  24 215.500 45.3791   2
  -1   4  24 180.092 55.0517   1
  -1   4  23 69.1746 40.3296   2
  -1   4  23 18.1648 47.7400   1
  -1   4  22-38.1465 46.8237   1
  -1   4  22 9.53092 35.9408   2
  -1   4  21-43.4670 42.5798   1
  -1   4  21-65.6893 35.0934   2
  -1   4  20 27.3765 41.2892   1
  -1   4  20 11.3062 34.9399   2
  -1   4  19 9.33107 42.0467   1
  -1   4  19-7.08838 33.5913   2
  -1   4  18 772.326 41.4815   2
  -1   4  18 898.743 54.2208   1
  -1   4  17 3269.80 65.8787   2
  -1   4  17 3517.16 80.6751   1
  -1   4  16 9415.78 95.7119   2
  -1   4  16 8639.77 115.054   1
  -1   4  15 3476.39 79.4526   1
  -1   4  15 3293.08 62.7581   2
  -1   4  14 83.5193 39.2136   1
  -1   4  13 1316.95 51.2652   1
   1  -4 -12 1192.68 32.7904   5
  -1   4  12 1215.70 47.8361   1
  -1   4  11 1273.69 46.2080   1
   1  -4 -11 1343.14 33.4695   5
  -1   4  10 2092.56 52.2159   1
   1  -4 -10 2227.69 39.0399   5
  -1   4   9 2123.99 50.2959   1
   1  -4  -9 2052.70 39.0836   5
   1  -4  -8 3998.71 49.1936   5
  -1   4   8 4121.44 64.1120   1
  -1   4   7 2558.70 51.6365   1
   1  -4  -7 2615.59 41.0577   5
   1  -4  -6 16472.7 94.1204   5
  -1   4   6 16221.5 110.156   1
  -1   4   5 14710.3 100.868   1
   1  -4  -5 14793.5 90.9417   5
   1  -4  -4 8665.64 71.0713   5
  -1   4   4 8766.16 76.2444   1
  -1   4   3 700.083 27.9969   1
  -1   4   2 1409.22 32.2726   1
  -1   4   1 811.316 26.0556   1
   1  -4  -1 790.620 22.3300   6
   1  -4   0 2305.02 32.9447   6
   1  -4   0 2335.16 45.3210   0
  -1   4   0 2307.93 35.7679   1
   1  -4   1 376.090 27.8135   0
   1  -4   1 443.345 20.4940   6
  -1   4  -1 432.672 21.2264   1
   1  -4   2 34490.7 138.100   2
   1  -4   2 34560.6 156.494   0
  -1   4  -2 34755.4 110.548   1
   1  -4   2 34924.9 124.728   6
   1  -4   3 17.1034 22.6725   0
   1  -4   3 33.5648 19.4731   2
  -1   4  -3 42.7462 14.4168   1
   1  -4   3 29.9546 15.4706   6
   1  -4   4 2445.73 42.9756   2
  -1   4  -4 2325.54 26.0202   1
   1  -4   4 2381.87 39.2887   6
   1  -4   4 2398.46 47.8159   0
   1  -4   5 5587.92 68.6070   0
   1  -4   5 5461.90 61.4485   2
   1  -4   6 2221.67 48.4166   0
   1  -4   6 2278.44 43.6212   2
   1  -4   7 522.199 27.0477   2
   1  -4   7 582.985 31.4988   0
   1  -4   8 511.923 29.0426   2
   1  -4   8 557.030 32.2079   0
   1  -4   9 42.5030 24.9912   2
   1  -4   9 20.4817 24.9324   0
   1  -4  10 4953.21 70.7574   2
   1  -4  11 52546.6 217.259   2
   1  -4  12 101.618 36.2797   2
   1  -4  13 666.805 40.0489   2
   1  -4  14 1098.53 44.7350   2
   1  -4  15-8.06834 32.0084   2
   1  -4  16 35.0522 30.2115   2
   1  -4  17-22.6302 33.6749   2
   1  -4  18 158.838 37.9685   2
   1  -4  19-7.12469 36.7891   2
   1  -4  20 1628.69 63.1888   2
   1  -4  21 89.1166 47.6757   2
  -1   3  24 368.782 46.4690   2
  -1   3  23-1.19696 35.3616   2
  -1   3  22 410.701 42.4932   2
  -1   3  22 432.803 49.8795   1
  -1   3  21 10.5764 34.8285   2
  -1   3  21 7.67734 39.2910   1
  -1   3  20 9.60953 34.7990   2
  -1   3  20 76.8892 39.9140   1
  -1   3  19 430.450 44.8660   1
  -1   3  19 253.392 36.6236   2
  -1   3  18 3479.23 66.3408   2
  -1   3  18 3816.15 79.5473   1
  -1   3  17 1728.19 50.0134   2
  -1   3  17 1533.05 58.3255   1
  -1   3  16 1650.15 56.9921   1
  -1   3  16 1569.00 48.6505   2
  -1   3  15 6570.97 92.9142   1
  -1   3  15 6886.35 78.7427   2
  -1   3  14 3515.31 69.5497   1
  -1   3  14 3665.24 58.5018   2
  -1   3  13 4135.08 59.0936   2
  -1   3  13 4460.94 71.3959   1
  -1   3  12 276.405 31.8281   1
  -1   3  11 89.2646 26.3136   1
   1  -3 -11 92.4592 16.0547   5
   1  -3 -10 127.454 16.8997   5
  -1   3  10 76.8557 24.5225   1
   1  -3  -9 1838.58 31.9177   5
   1  -3  -9 1837.97 32.3601   3
  -1   3   9 1773.97 43.0222   1
   1  -3  -8 124.666 21.3300   3
   1  -3  -8 90.4377 16.8264   5
  -1   3   8 69.7810 23.2156   1
   1  -3  -7 24742.6 99.2451   5
   1  -3  -7 23820.5 97.7312   3
  -1   3   7 24301.5 125.909   1
   1  -3  -6 40341.5 127.373   3
  -1   3   6 39908.3 154.241   1
   1  -3  -6 40381.0 126.310   5
  -1   3   5 39099.6 146.232   1
   1  -3  -5 38955.5 126.922   3
   1  -3  -5 39404.5 125.714   5
  -1   3   4 12825.8 81.3520   1
   1  -3  -4 12941.4 73.4673   5
  -1   3   3 8612.23 63.9122   1
  -1   3   2 1624.66 29.1894   1
  -1   3   1 278.448 15.8602   1
   1  -3  -1 285.482 12.7967   6
   1  -3   0 841.648 18.3423   6
  -1   3   0 857.706 20.3463   1
   1  -3   0 893.726 28.4804   0
   1  -3   1 481.357 19.3297   2
   1  -3   1 516.985 23.7337   0
  -1   3  -1 490.238 16.0433   1
   1  -3   1 478.637 15.8341   6
  -1   3  -2 6786.81 42.2478   1
   1  -3   2 6760.28 48.4123   6
   1  -3   2 7115.38 64.6853   0
   1  -3   2 6854.99 54.4661   2
   1  -3   3 871.049 28.7899   0
   1  -3   3 841.911 23.9724   2
   1  -3   3 865.875 21.8090   6
  -1   3  -3 935.357 17.6383   1
   1  -3   4 93009.7 192.426   6
   1  -3   4 93036.7 234.773   0
   1  -3   4 93114.5 205.869   2
   1  -3   5 441.176 21.5148   2
   1  -3   5 430.963 24.8962   0
   1  -3   6 21133.5 106.706   2
   1  -3   6 20988.4 121.895   0
   1  -3   7 5072.05 56.1725   2
   1  -3   7 5000.35 63.4964   0
   1  -3   8 258.284 25.1271   0
   1  -3   8 265.370 21.8180   2
   1  -3   9-0.28649 19.7096   2
   1  -3  10 462.532 26.6604   2
   1  -3  11 1610.54 41.0545   2
   1  -3  12 2701.08 54.4749   2
   1  -3  13 40008.2 186.024   2
   1  -3  14 1491.37 49.5678   2
   1  -3  15 2838.34 59.2649   2
   1  -3  16 887.019 43.5953   2
   1  -3  17 94.4619 33.2596   2
   1  -3  18 38.8965 33.3395   2
   1  -3  19 67.5684 35.1748   2
   1  -3  20 120.866 37.3285   2
   1  -3  21 66.0294 38.3589   2
   1  -3  22 1352.38 65.3243   2
  -1   2  25 709.906 53.6630   2
  -1   2  24 225.557 40.4530   2
  -1   2  23 84.3473 37.6166   2
  -1   2  22 370.204 40.1536   2
  -1   2  21 487.785 41.8911   2
  -1   2  20 268.697 37.3519   2
  -1   2  20 394.557 42.8543   1
  -1   2  19-29.3247 35.5714   1
  -1   2  19-27.1047 31.3689   2
  -1   2  18-7.96974 32.8928   1
  -1   2  18-32.2933 31.6552   2
  -1   2  17 2524.14 56.1844   2
  -1   2  17 2554.29 62.2201   1
  -1   2  16 5099.04 80.0018   1
  -1   2  16 5016.77 71.0683   2
  -1   2  15 2033.13 53.8641   1
  -1   2  15 1929.40 46.8421   2
  -1   2  14 577.945 36.4202   1
  -1   2  14 547.244 30.7734   2
  -1   2  13 9099.78 91.2458   1
  -1   2  13 9079.04 80.7438   2
  -1   2  12 12946.3 103.285   1
  -1   2  12 12549.7 88.8557   2
   1  -2 -11 320.748 16.1591   5
  -1   2  11 324.326 28.2632   1
  -1   2  11 317.664 24.1508   2
  -1   2  10 880.545 27.4601   2
  -1   2  10 1012.22 32.7828   1
   1  -2 -10 955.112 19.8832   5
   1  -2  -9 2981.76 31.7858   5
  -1   2   9 2949.16 46.8737   1
   1  -2  -8 1564.43 24.3424   5
  -1   2   8 1537.11 34.9155   1
   1  -2  -7 2820.75 30.8791   5
  -1   2   7 2842.81 42.3036   1
   1  -2  -6 65.7927 11.8543   5
  -1   2   6 77.4133 17.4133   1
   1  -2  -5 21882.8 79.2473   5
  -1   2   5 21922.4 98.8257   1
   1  -2  -4 4524.26 44.8950   3
  -1   2   4 4550.52 44.8192   1
  -1   2   3 10146.6 61.5220   1
   1  -2  -3 10073.2 63.2410   3
  -1   2   2 84868.0 165.097   1
   1  -2  -2 85096.3 180.680   3
  -1   2   1 3561.15 33.6900   1
   1  -2  -1 3572.76 42.8177   3
   1  -2  -1 3641.84 23.6277   6
  -1   2   0 26375.0 80.4530   1
   1  -2   0 26306.8 66.0166   6
   1  -2   1 16637.4 57.8286   6
  -1   2  -1 16860.8 59.5681   1
   1  -2   1 16980.3 66.3308   2
   1  -2   1 17046.3 83.5902   0
   1  -2   2 18770.0 72.0331   2
   1  -2   2 18838.7 89.3857   0
  -1   2  -2 18643.1 57.9152   1
   1  -2   3 28137.3 92.7050   2
   1  -2   3 27507.8 111.618   0
   1  -2   4 2584.06 31.6588   2
   1  -2   4 2492.14 37.2248   0
   1  -2   5 12457.8 81.3622   0
   1  -2   5 12538.6 69.1900   2
   1  -2   6 61511.8 157.882   2
   1  -2   6 60838.6 185.726   0
   1  -2   7 8019.55 61.5386   2
   1  -2   7 7886.79 71.7690   0
   1  -2   8 11909.5 77.8182   2
   1  -2   9 10880.0 77.6462   2
   1  -2  10 361.036 22.9779   2
   1  -2  11 200.444 21.8343   2
   1  -2  12 133.299 25.4870   2
  -1   2 -12 140.655 16.2898   5
   1  -2  13 2144.50 46.5727   2
  -1   2 -13 2021.53 35.8198   5
   1  -2  14 32855.3 164.814   2
  -1   2 -14 33235.5 135.111   5
   1  -2  15 15599.5 121.161   2
   1  -2  16 8887.58 96.1202   2
   1  -2  17 31.1161 32.6608   2
   1  -2  18 1656.87 53.6945   2
   1  -2  19 170.366 38.2677   2
   1  -2  20 15.0627 34.9477   2
   1  -2  21 51.4331 38.0878   2
   1  -2  22 127.293 42.8605   2
   1  -2  23 1391.67 61.1871   2
  -1   1  25 58.3063 42.0680   2
  -1   1  24-2.09345 39.7196   2
  -1   1  23 24.4098 35.3305   2
  -1   1  22 320.937 39.2194   2
  -1   1  21 52.1921 34.5514   2
  -1   1  20 1230.77 48.1467   2
  -1   1  19 59.3721 30.2772   2
  -1   1  18 769.873 40.7358   1
  -1   1  18 738.818 40.0255   2
  -1   1  17 139.380 32.0401   1
  -1   1  17 90.9072 28.1246   2
  -1   1  16 298.084 32.4251   1
  -1   1  16 219.664 31.8733   2
  -1   1  15 1881.19 47.8161   1
  -1   1  15 1659.51 42.8915   2
  -1   1  14 1020.24 36.7695   2
  -1   1  14 1040.93 37.4044   1
  -1   1  13 5318.09 63.2503   2
  -1   1  13 5515.58 67.9735   1
  -1   1  12 18006.2 112.633   1
  -1   1  12 17942.3 104.561   2
  -1   1  11 87.3537 19.3573   2
  -1   1  11 70.8652 22.4157   1
  -1   1  10 8352.14 71.5081   1
   1  -1 -10 7940.47 38.1155   5
  -1   1  10 8299.71 65.7503   2
   1  -1  -9 13776.1 47.3174   5
  -1   1   9 13835.7 86.9044   1
  -1   1   9 13990.3 78.1548   2
  -1   1   8 1105.26 28.0216   1
   1  -1  -8 1087.05 14.8460   5
  -1   1   8 1127.04 24.1922   2
  -1   1   7 3355.46 40.9891   1
  -1   1   7 3296.71 34.8431   2
  -1   1   6 2572.28 28.4127   2
  -1   1   6 2475.46 34.4044   1
  -1   1   5 162.119 14.7681   1
  -1   1   4 11702.4 62.3764   1
   1  -1  -3 108877. 638.415   4
  -1   1   3 109727. 714.019   1
  -1   1   2 1054.19 19.4270   1
  -1   1   1 17964.3 64.5547   1
  -1   1   0 6148.07 35.5860   1
   1  -1   0 6040.12 47.5928   3
   1  -1   1 5997.72 49.3714   3
   1  -1   1 6114.89 41.5928   0
   1  -1   2 19030.8 86.9426   3
   1  -1   2 19042.1 74.2516   0
   1  -1   2 19027.2 55.2781   2
   1  -1   3 26455.4 91.4306   0
   1  -1   3 26538.8 72.4235   2
   1  -1   4 10096.2 49.4139   2
   1  -1   4 10114.4 61.0554   0
   1  -1   5 2379.68 27.6665   2
   1  -1   5 2305.20 32.7463   0
   1  -1   6 5792.60 44.7887   2
   1  -1   7 5514.99 46.9974   2
  -1   1  -8 4594.54 41.1507   5
   1  -1   8 4559.10 45.5811   2
   1  -1   9 2145.85 35.5560   2
  -1   1  -9 2095.33 30.2990   5
  -1   1 -10 1068.55 23.2795   5
   1  -1  10 1072.16 28.1783   2
   1  -1  11 2239.59 39.7100   2
  -1   1 -11 2195.03 33.0485   5
  -1   1 -12 1579.78 29.7568   5
   1  -1  12 1750.27 37.8712   2
   1  -1  13 1335.48 38.0196   2
  -1   1 -13 1314.08 28.2769   5
  -1   1 -14 1079.07 28.3918   5
   1  -1  14 1124.97 38.6470   2
  -1   1 -15 15478.4 94.4516   5
   1  -1  15 15941.6 116.864   2
   1  -1  16 1168.90 47.6487   2
   1  -1  17 27.1952 33.4239   2
   1  -1  18 120.340 32.9916   2
   1  -1  19 9.57135 34.1929   2
   1  -1  20 144.363 37.7871   2
   1  -1  21-25.5363 35.2240   2
   1  -1  22 149.849 39.1081   2
   1  -1  23 702.913 50.8007   2
   1  -1  24 106.482 44.2373   2
  -1   0  24-7.75414 42.3902   2
  -1   0  23 88.9433 37.5492   2
  -1   0  22 127.391 38.3303   2
  -1   0  21 12.6487 33.4422   2
  -1   0  20 642.269 41.1338   2
  -1   0  19 520.710 36.7701   2
  -1   0  18 737.305 39.2666   2
  -1   0  17 585.969 34.2083   2
  -1   0  16 85.5305 24.5303   2
  -1   0  15 62.8425 22.0953   2
  -1   0  15 71.7917 22.7893   1
  -1   0  14 155.122 22.0241   2
  -1   0  14 241.597 26.0813   1
  -1   0  13 5208.62 61.8835   1
  -1   0  13 5181.11 59.8690   2
  -1   0  12 6565.37 63.5933   2
  -1   0  12 6387.59 64.9432   1
  -1   0  11 1451.20 33.8547   1
  -1   0  11 1605.76 33.3401   2
  -1   0  10 39567.8 142.363   1
  -1   0  10 39870.4 137.589   2
  -1   0   9 38084.0 127.459   2
  -1   0   9 38080.7 133.173   1
  -1   0   8 4634.19 43.8211   2
  -1   0   8 4703.36 47.5215   1
  -1   0   7 1080.77 24.1126   1
  -1   0   7 1080.46 21.6596   2
  -1   0   6 15836.9 75.4906   1
  -1   0   6 15947.9 66.6180   2
  -1   0   5 7746.56 42.2478   2
  -1   0   5 7858.39 50.8243   1
  -1   0   4 5630.30 32.4350   2
  -1   0   4 5726.87 42.1834   1
  -1   0   3 544.760 10.6066   2
  -1   0   3 543.182 15.7525   1
   1   0  -3 486.453 20.7326   4
   1   0  -2 124315. 755.413   4
   1   0  -1 350843. 1202.29   4
   1   0   0 5015.08 38.1128   4
  -1   0   0 5168.77 26.8708   5
   1   0   1 4785.96 37.2616   4
  -1   0  -1 4726.45 27.7105   5
   1   0   2 27818.6 87.9473   3
  -1   0  -2 27505.2 70.2287   5
   1   0   3 5424.20 28.2902   2
   1   0   3 5448.78 43.7815   3
  -1   0  -3 5335.60 33.8147   5
   1   0   3 5377.82 34.9201   0
   1   0   4 187.561 19.6084   3
  -1   0  -4 210.043 11.2926   5
   1   0   4 223.766 10.1218   2
   1   0   5 9809.52 48.8064   2
  -1   0  -5 9769.58 50.5722   5
   1   0   6 3416.82 33.3111   2
  -1   0  -6 3429.06 32.5557   5
   1   0   7 2363.58 30.5879   2
  -1   0  -7 2277.25 28.1116   5
  -1   0  -8 1286.76 23.0000   5
   1   0   8 1234.28 25.5035   2
  -1   0  -9 175.497 14.6938   5
   1   0   9 150.001 17.2079   2
   1   0  10 8491.28 66.5239   2
  -1   0 -10 8485.47 58.3121   5
   1   0  11 15568.2 88.8288   1
  -1   0 -11 15349.8 80.3754   5
   1   0  11 15645.9 92.9280   2
   1   0  12 3791.08 50.2686   2
   1   0  12 3908.55 48.4019   1
  -1   0 -12 3760.22 42.4277   5
   1   0  13 1480.61 36.3166   2
  -1   0 -13 1519.69 29.9119   5
   1   0  13 1511.87 34.1923   1
  -1   0 -14 2334.23 36.7480   5
   1   0  14 2223.97 44.7466   2
   1   0  15 219.587 28.9379   2
  -1   0 -15 291.845 19.2696   5
   1   0  16 42.7448 31.3374   2
   1   0  17 14152.4 117.999   2
   1   0  18 3332.76 66.8328   2
   1   0  19 2117.46 58.2765   2
   1   0  20 31.5771 36.4602   2
   1   0  21 29.1914 36.4856   2
   1   0  22-1.49942 37.3661   2
   1   0  23 289.844 45.3683   2
   1   0  24 437.630 49.3050   2
  -1  -1  24 21.5531 40.8041   2
  -1  -1  23-16.5597 38.5578   2
  -1  -1  22 25.1417 37.8466   2
  -1  -1  21 16.9134 34.2688   2
  -1  -1  20 560.109 40.2702   2
  -1  -1  19 250.806 35.6676   2
  -1  -1  18 993.228 45.3755   2
  -1  -1  17 3016.94 60.1207   2
  -1  -1  16 1560.44 46.1019   2
  -1  -1  15 396.497 28.9264   2
  -1  -1  14 20.2118 21.7029   2
  -1  -1  13 228.553 21.6909   1
  -1  -1  13 301.356 25.2326   2
  -1  -1  12 713.901 28.3596   2
  -1  -1  12 693.948 26.5141   1
  -1  -1  11 6020.60 56.2208   1
  -1  -1  11 6288.86 62.2102   2
  -1  -1  10 151.998 17.5304   1
  -1  -1  10 193.271 19.4639   2
  -1  -1   9 129.987 17.3876   1
  -1  -1   9 90.8421 19.8300   2
  -1  -1   8 24339.3 96.6502   1
  -1  -1   8 24357.4 103.153   2
  -1  -1   7 33714.6 108.076   1
  -1  -1   7 34001.6 112.963   2
  -1  -1   6 3051.19 33.8332   2
  -1  -1   6 3167.76 33.9891   1
  -1  -1   6 3125.03 33.4000   6
  -1  -1   5 272.862 12.9340   6
  -1  -1   5 288.853 14.1909   1
  -1  -1   5 279.670 13.6679   2
  -1  -1   4 34.1194 9.99520   6
  -1  -1   4 46.4156 9.06888   2
   1   1  -3 5336.47 51.9120   4
  -1  -1   3 5603.94 34.3980   2
  -1  -1   3 5516.88 36.7127   6
  -1  -1   2 54344.4 96.8966   2
   1   1  -2 54632.4 146.449   4
  -1  -1   1 72544.9 423.854   5
   1   1  -1 73170.7 161.453   4
   1   1   0 3960.62 41.6546   4
  -1  -1   0 3945.35 27.6313   5
  -1  -1  -1 61046.7 440.230   5
   1   1   1 62158.9 143.855   4
   1   1   2 5890.54 49.3830   4
  -1  -1  -2 5793.39 37.1968   5
  -1  -1  -3 167.039 11.9607   5
  -1  -1  -4 440.246 15.3016   5
   1   1   5 3578.40 34.1722   3
  -1  -1  -5 3594.99 33.6450   5
   1   1   6 4732.35 39.2363   3
   1   1   6 4829.29 40.3060   2
  -1  -1  -6 4728.27 39.6870   5
   1   1   7 5680.21 46.3183   2
  -1  -1  -7 5700.80 44.9750   5
   1   1   8 2531.37 34.9377   2
  -1  -1  -8 2539.96 32.5213   5
   1   1   8 2648.21 39.3589   1
  -1  -1  -9 5289.65 46.6975   5
   1   1   9 5061.29 54.9602   1
   1   1   9 5409.01 51.6030   2
   1   1  10 23816.5 110.024   2
  -1  -1 -10 23747.2 100.520   5
   1   1  10 23842.5 117.547   1
   1   1  11 1314.42 34.3422   1
   1   1  11 982.343 30.4856   2
  -1  -1 -11 1202.08 28.1797   5
  -1  -1 -12 3925.59 45.9037   5
   1   1  12 3729.03 53.3869   1
   1   1  12 4025.76 53.9488   2
   1   1  13 1957.24 42.2433   1
  -1  -1 -13 2089.23 36.2418   5
   1   1  13 2064.14 44.1458   2
   1   1  14 222.255 28.1885   2
  -1  -1 -14 255.535 20.2863   5
   1   1  14 252.332 26.6275   1
  -1  -1 -15 41.0719 16.7097   5
   1   1  15 65.8437 24.8845   1
   1   1  15 38.7445 25.5741   2
   1   1  16 24.8200 25.0486   1
   1   1  16-11.8104 27.8153   2
   1   1  17 61.6552 28.6927   2
   1   1  18 3391.08 66.5063   2
   1   1  19 1008.91 45.4372   2
   1   1  20 1489.27 53.3641   2
   1   1  21 1141.82 49.2542   2
   1   1  22 97.4034 36.9924   2
   1   1  23 28.8054 38.7033   2
   1   1  24-5.74602 39.9824   2
   1   1  25-71.8186 46.7169   2
  -1  -2  23-21.7926 41.0562   2
  -1  -2  22 13.7393 34.9614   2
  -1  -2  21 319.276 39.1119   2
  -1  -2  20 67.8677 33.6763   2
  -1  -2  19 15.9349 34.5685   2
  -1  -2  18 338.611 35.5094   2
  -1  -2  17 1054.35 44.6356   2
  -1  -2  16 1683.32 49.3741   2
  -1  -2  15 936.450 39.6074   2
  -1  -2  14 58.9399 25.5455   2
  -1  -2  13 1413.37 38.4632   2
  -1  -2  12 121.811 23.3847   2
  -1  -2  11 313.642 23.2511   2
  -1  -2  10 540.933 20.2772   1
  -1  -2  10 559.076 25.2796   2
  -1  -2   9 2910.06 36.3137   1
  -1  -2   9 2942.77 43.9519   2
  -1  -2   8 24637.3 94.2701   1
  -1  -2   8 24963.1 113.348   6
  -1  -2   8 24232.8 110.643   2
  -1  -2   7 98085.4 178.431   1
  -1  -2   7 97929.2 209.835   2
  -1  -2   7 98334.0 208.655   6
  -1  -2   6 114.268 16.7759   2
  -1  -2   6 86.0711 15.7648   6
  -1  -2   5 13865.5 58.3978   5
  -1  -2   5 14393.1 74.3663   2
  -1  -2   5 14198.8 76.5059   6
  -1  -2   4 18431.5 80.7422   2
  -1  -2   4 18593.5 83.4260   6
  -1  -2   4 18405.2 67.6364   5
   1   2  -4 18821.4 105.547   4
  -1  -2   3 4363.18 34.5873   5
  -1  -2   3 4196.42 41.2500   6
   1   2  -3 4125.78 52.1976   4
  -1  -2   3 4230.92 38.9038   2
   1   2  -2 1044.36 31.3054   4
  -1  -2   2 1037.50 19.2664   5
  -1  -2   2 957.123 21.8392   2
   1   2  -1 20222.3 98.2331   4
  -1  -2   1 20391.2 76.5532   2
  -1  -2   1 20097.1 73.2466   5
  -1  -2   0 164247. 847.733   5
   1   2   0 167550. 1074.31   4
   1   2   1 190490. 1128.51   4
  -1  -2  -1 187151. 933.106   5
  -1  -2  -2 999999. 2217.49   5
   1   2   2 997219. 2591.66   4
   1   2   3 293607. 1422.24   4
  -1  -2  -3 289997. 1225.39   5
  -1  -2  -4 2962.77 37.1626   5
  -1  -2  -5 21353.9 88.0830   5
  -1  -2  -6 4464.82 43.0146   5
   1   2   6 4522.86 51.8233   1
   1   2   7 2128.09 38.9912   1
  -1  -2  -7 2106.69 31.2723   5
  -1  -2  -8 332.717 17.5568   5
   1   2   8 361.383 24.3912   1
  -1  -2  -9 7459.01 58.7639   5
   1   2   9 7359.77 71.1797   1
   1   2  10 5546.36 65.2603   1
   1   2  10 4948.64 56.0275   2
  -1  -2 -10 5285.56 51.7620   5
   1   2  11 20128.1 122.402   1
   1   2  11 20719.9 111.428   2
  -1  -2 -11 20750.8 102.134   5
   1   2  12 14558.0 107.154   1
   1   2  12 13851.7 96.3823   2
  -1  -2 -12 13990.1 86.8390   5
   1   2  13 175.270 26.0779   2
  -1  -2 -13 183.802 19.4238   5
   1   2  13 250.666 28.7900   1
   1   2  14 241.822 27.6407   2
  -1  -2 -14 180.325 18.8784   5
   1   2  14 222.710 29.3492   1
   1   2  15 101.790 28.0567   2
   1   2  15 98.5015 27.2675   1
  -1  -2 -15 73.0526 17.8963   5
  -1  -2 -16 40.2632 17.9025   5
   1   2  16 72.9988 29.6956   2
   1   2  16 81.9367 29.6804   1
   1   2  17 402.723 34.9913   1
   1   2  17 392.230 36.7988   2
   1   2  18 1212.83 47.4134   1
   1   2  18 1302.16 49.0635   2
   1   2  19 1591.90 52.2102   2
   1   2  20 1159.92 48.8761   2
   1   2  21-17.2196 39.1192   2
   1   2  22 137.320 39.0668   2
   1   2  23 86.1159 38.7405   2
   1   2  24 102.914 44.1811   2
   1   2  25 24.2433 42.5690   2
  -1  -3  22 64.9306 39.4754   2
  -1  -3  21 104.439 39.2625   2
  -1  -3  20 108.712 35.3667   2
  -1  -3  19 42.5823 32.1120   2
  -1  -3  18 449.607 37.9342   2
  -1  -3  17 595.317 39.0783   2
  -1  -3  16 382.268 36.9398   2
  -1  -3  15 1909.15 53.2714   2
  -1  -3  14 131.616 27.6557   2
  -1  -3  13 128.431 27.8177   2
  -1  -3  12 30.9477 24.1744   2
  -1  -3  11 109.203 24.1283   2
  -1  -3  10 185.340 23.8864   6
  -1  -3  10 150.893 22.7386   2
  -1  -3   9 663.653 28.4422   6
  -1  -3   9 639.998 29.1236   2
  -1  -3   8 11704.2 86.0230   6
  -1  -3   8 11263.7 63.5590   1
  -1  -3   8 11518.9 87.4309   2
  -1  -3   7 35166.9 142.787   6
  -1  -3   7 35550.3 145.343   2
  -1  -3   6 3438.67 49.6387   2
  -1  -3   6 3460.02 48.2807   6
  -1  -3   5 8205.38 56.9197   5
  -1  -3   5 8292.44 68.0635   2
  -1  -3   5 8162.32 67.7565   6
   1   3  -5 8357.22 81.8470   4
  -1  -3   4 8503.69 66.3542   2
  -1  -3   4 8223.66 57.4810   5
  -1  -3   4 8257.32 67.5321   6
   1   3  -4 8610.14 79.9523   4
  -1  -3   3 110.204 11.6164   0
  -1  -3   3 66.5007 15.4791   2
  -1  -3   3 90.3674 15.6758   5
   1   3  -3 95.6755 24.7531   4
   1   3  -2 3235.37 49.0819   4
  -1  -3   2 3095.30 37.4531   5
  -1  -3   2 3043.18 38.7947   2
  -1  -3   2 3125.86 31.8337   0
  -1  -3   1 2012.40 31.0508   5
  -1  -3   1 1886.83 24.4655   0
   1   3  -1 2082.73 41.0696   4
  -1  -3   1 1983.35 31.8854   2
   1   3   0 1145.17 35.5857   4
  -1  -3   0 1189.31 26.3184   5
  -1  -3   0 975.979 19.0413   0
  -1  -3  -1 874.756 24.3398   5
   1   3   1 790.796 32.5842   4
  -1  -3  -1 852.962 18.0557   0
  -1  -3  -2 4297.09 44.8258   5
   1   3   2 4139.92 54.7104   4
  -1  -3  -3 7235.99 58.2146   5
   1   3   3 7412.72 68.1757   4
  -1  -3  -4 643.783 23.7507   5
  -1  -3  -5 233.283 19.8139   5
  -1  -3  -6 482.295 22.4259   5
   1   3   6 396.102 25.7023   1
   1   3   7 57.2484 22.8016   1
  -1  -3  -7 106.723 16.9554   5
   1   3   8 408.626 27.3395   1
  -1  -3  -8 440.222 22.0115   5
  -1  -3  -9 91.1311 17.4551   5
   1   3   9 50.2148 23.6709   1
   1   3  10 3192.11 56.2748   1
  -1  -3 -10 3231.20 45.9762   5
  -1  -3 -11 391.344 24.4279   5
   1   3  11 506.025 34.6768   1
   1   3  12 2916.66 57.9416   1
  -1  -3 -12 3049.73 47.8830   5
   1   3  13 4544.46 62.6913   2
   1   3  13 4635.67 71.6658   1
  -1  -3 -13 4577.82 57.9618   5
   1   3  14 360.919 30.1765   2
   1   3  14 465.990 36.8314   1
  -1  -3 -14 335.055 24.9620   5
   1   3  15 464.807 34.6553   2
  -1  -3 -15 411.313 25.9366   5
   1   3  15 577.378 38.9803   1
   1   3  16 1073.54 47.1754   1
   1   3  16 1002.40 40.9842   2
  -1  -3 -16 983.328 33.6007   5
   1   3  17 165.043 35.5496   1
   1   3  17 88.6558 32.9529   2
   1   3  18 101.246 37.1916   1
   1   3  18 38.4008 33.5079   2
   1   3  19 158.522 36.0917   2
   1   3  19 182.745 40.1629   1
   1   3  20 10.9594 37.7994   1
   1   3  20 1.90989 35.9400   2
   1   3  21 268.870 42.3668   2
   1   3  22 397.043 47.0552   2
   1   3  23 6.53206 43.9000   2
   1   3  24-45.7381 42.8222   2
  -1  -4  21 86.6748 43.3326   2
  -1  -4  20-38.5627 37.5519   2
  -1  -4  19-6.76356 34.7431   2
  -1  -4  18-1.98713 33.3067   2
  -1  -4  17-39.9476 31.4305   2
  -1  -4  16-9.07405 34.0078   2
  -1  -4  15 277.813 36.6926   2
  -1  -4  14 8645.02 100.722   2
  -1  -4  13 94.0842 33.3935   2
  -1  -4  12 89.4056 30.2798   2
  -1  -4  11 90.5802 26.8244   6
  -1  -4  11 111.409 28.7527   2
  -1  -4  10 100.918 25.6655   6
  -1  -4  10 131.183 25.5546   2
  -1  -4   9 194.544 25.1837   6
  -1  -4   9 169.305 25.0800   2
  -1  -4   8 1376.00 39.5314   6
  -1  -4   8 1447.46 39.2666   2
   1   4  -7 75.6825 35.1357   4
  -1  -4   7 60.1963 23.4511   6
  -1  -4   7 87.9271 24.3933   2
  -1  -4   6 2300.96 46.1226   6
  -1  -4   6 2340.93 45.7478   2
   1   4  -6 2315.41 57.0908   4
  -1  -4   5 9743.73 72.7129   5
  -1  -4   5 9684.62 82.3969   6
  -1  -4   5 9992.55 83.1502   2
   1   4  -5 9583.27 94.9922   4
   1   4  -4 5250.20 70.3650   4
  -1  -4   4 5223.72 60.4413   2
  -1  -4   4 5290.01 52.9011   0
  -1  -4   4 5342.50 61.3497   6
  -1  -4   4 5305.45 54.4573   5
  -1  -4   3 717.589 25.5822   5
  -1  -4   3 704.727 28.0370   6
   1   4  -3 766.250 34.9212   4
  -1  -4   3 739.726 22.7874   0
  -1  -4   3 682.260 29.6446   2
   1   4  -2 498.987 30.5884   4
  -1  -4   2 444.702 18.2397   0
  -1  -4   2 457.933 23.7826   5
  -1  -4   2 430.480 25.3617   2
  -1  -4   1 1887.55 29.6593   0
  -1  -4   1 1855.88 35.1994   5
   1   4  -1 1756.80 43.7234   4
   1   4   0 97.6280 28.5930   4
  -1  -4   0 163.275 16.0691   0
  -1  -4   0 192.941 21.0946   5
  -1  -4  -1 6176.59 49.7493   0
  -1  -4  -1 6461.23 61.1592   5
   1   4   1 6559.08 69.0640   4
   1   4   2 1859.44 45.4195   4
  -1  -4  -2 1959.51 39.6087   5
  -1  -4  -3 30857.4 132.581   5
   1   4   3 30651.0 140.713   4
  -1  -4  -4 90490.8 226.415   5
   1   4   4 90962.9 235.548   4
  -1  -4  -5 44563.7 162.149   5
   1   4   6 2893.48 55.1144   1
  -1  -4  -6 2875.97 46.4192   5
   1   4   7 1991.32 49.0868   1
  -1  -4  -7 2097.35 40.7658   5
  -1  -4  -8 249.943 22.4518   5
   1   4   8 223.434 31.4828   1
  -1  -4  -9 293.817 24.5973   5
   1   4   9 296.691 32.8018   1
   1   4  10 4838.31 73.4650   1
  -1  -4 -10 5024.38 61.7293   5
   1   4  11 6655.72 86.0015   1
  -1  -4 -11 6709.77 70.8504   5
  -1  -4 -12 178.099 25.7848   5
   1   4  12 245.956 36.2689   1
   1   4  13 5269.55 83.6061   1
  -1  -4 -13 5203.23 65.8774   5
   1   4  14 84.4961 37.2174   1
  -1  -4 -14 21.5717 19.5858   5
   1   4  15 42.9572 35.0157   1
  -1  -4 -15-23.7014 18.5502   5
   1   4  16 183.250 34.8351   2
   1   4  16 184.593 38.6827   1
  -1  -4 -16 104.236 22.6777   5
   1   4  17 54.8026 35.6217   1
   1   4  17-1.06632 31.0446   2
   1   4  18 27.2383 37.0204   1
   1   4  18 26.9378 33.8796   2
   1   4  19 107.534 35.4344   2
   1   4  19 84.2269 38.5415   1
   1   4  20 51.4325 35.8477   2
   1   4  20 38.6777 41.2763   1
   1   4  21 409.809 48.8367   1
   1   4  21 363.481 42.5002   2
   1   4  22 1400.28 60.2760   2
   1   4  22 1346.10 66.6459   1
   1   4  23 31.2322 43.3127   2
   1   4  24 46.1929 44.8502   2
  -1  -5  20 693.670 57.7965   2
  -1  -5  19 8.23633 40.1969   2
  -1  -5  18 261.582 41.2678   2
  -1  -5  17 1.34264 36.1077   2
  -1  -5  16 143.718 36.9315   2
  -1  -5  15 767.019 47.9696   2
  -1  -5  14 357.878 40.7640   2
  -1  -5  13-0.94587 34.4548   2
  -1  -5  12 2607.22 63.8338   2
  -1  -5  11 186.705 32.2703   6
  -1  -5  11 97.5054 32.9485   2
   1   5 -10 241.699 43.2951   4
  -1  -5  10 271.252 33.3862   2
  -1  -5  10 299.274 33.2759   6
   1   5  -9 64.4824 39.6791   4
  -1  -5   9 20.3694 26.8617   2
  -1  -5   9 50.0474 27.0893   6
   1   5  -8 52.3297 39.0911   4
  -1  -5   8 20.9084 27.1080   2
  -1  -5   8 0.76298 24.1346   6
   1   5  -7-22.6696 34.5349   4
  -1  -5   7-0.47204 25.5682   6
  -1  -5   7 18.6856 25.9097   2
   1   5  -6-17.0999 32.9561   4
  -1  -5   6 44.2533 24.3849   6
  -1  -5   6 9.29793 25.9676   2
  -1  -5   5 8.87856 17.4191   0
  -1  -5   5 16.6392 22.7726   6
  -1  -5   5 8.47423 22.8057   5
   1   5  -5 25.7566 32.3005   4
  -1  -5   5 43.0900 27.0194   2
  -1  -5   4 320.755 28.9409   2
  -1  -5   4 320.804 22.8376   0
  -1  -5   4 288.202 27.3045   6
  -1  -5   4 305.512 26.3205   5
   1   5  -4 329.805 33.3621   4
  -1  -5   3 2605.97 51.9828   2
  -1  -5   3 2850.70 51.2337   6
  -1  -5   3 2759.29 44.0854   0
  -1  -5   3 2766.47 47.4851   5
   1   5  -3 2800.90 55.6189   4
  -1  -5   2 503.204 27.4855   5
  -1  -5   2 336.004 21.8796   0
   1   5  -2 440.878 34.5901   4
  -1  -5   1 55.1847 17.7966   0
  -1  -5   1 92.2862 24.1387   5
   1   5  -1 76.6766 30.6112   4
   1   5   0 59.4528 29.3616   4
  -1  -5   0 61.8292 21.7091   5
  -1  -5   0 76.4708 18.5171   0
  -1  -5  -1 1620.17 40.1586   5
  -1  -5  -1 1467.94 32.1786   0
   1   5   1 1551.95 44.5440   4
   1   5   2 1802.21 46.3217   4
  -1  -5  -2 1633.38 33.5442   0
  -1  -5  -2 1834.00 43.5056   5
  -1  -5  -3 140.783 24.8445   5
   1   5   3 140.937 31.8174   4
  -1  -5  -4 79.5668 24.4686   5
   1   5   4 80.7122 31.5190   4
  -1  -5  -5 329.960 28.9914   5
  -1  -5  -6 896.849 34.2895   5
   1   5   6 826.402 40.3459   1
  -1  -5  -7 946.327 34.8258   5
   1   5   7 804.340 40.2543   1
  -1  -5  -8 3288.70 55.2875   5
   1   5   8 3206.87 65.6980   1
  -1  -5  -9 407.693 30.8108   5
   1   5   9 469.066 40.4028   1
  -1  -5 -10 97.4608 26.6633   5
   1   5  10 69.2250 34.7067   1
   1   5  11 899.339 45.6518   1
  -1  -5 -11 906.526 35.8803   5
  -1  -5 -12 2063.47 47.3462   5
   1   5  12 1971.85 58.6888   1
   1   5  13 805.438 47.8321   1
  -1  -5 -13 744.050 35.4303   5
   1   5  14 267.687 43.0072   1
  -1  -5 -14 288.623 29.9882   5
   1   5  15 945.124 55.7185   1
  -1  -5 -15 884.064 38.3243   5
  -1  -5 -16 121.329 27.9063   5
   1   5  16 92.7124 41.6224   1
  -1  -5 -17 309.831 31.2029   5
   1   5  17 304.977 45.0028   1
   1   5  18 83.2407 45.2528   1
   1   5  18 123.293 37.1910   2
   1   5  19-19.6955 42.1722   1
   1   5  19-25.1610 35.9684   2
   1   5  20 7.20101 36.4613   2
   1   5  20-4.95946 42.4393   1
   1   5  21-22.9538 41.8520   1
   1   5  21 40.4591 42.1088   2
   1   5  22 123.232 47.7046   1
   1   5  22 270.687 47.1980   2
   1   5  23 89.2052 44.4684   2
   1   5  23 41.9815 51.1425   1
   1   6 -18 122.687 68.5357   4
  -1  -6  18 74.5418 41.5181   2
   1   6 -17 61.8022 65.4926   4
  -1  -6  17 8.73612 41.0568   2
   1   6 -16 72.6652 60.2561   4
  -1  -6  16 26.6981 38.4334   2
   1   6 -15 54.2091 60.4391   4
  -1  -6  15 33.1080 40.6635   2
  -1  -6  14 484.313 50.5371   2
   1   6 -14 701.048 65.9485   4
  -1  -6  13 3548.95 80.3289   2
   1   6 -13 4006.41 96.7281   4
  -1  -6  12 902.130 49.8167   6
   1   6 -12 999.763 67.8768   4
  -1  -6  12 720.966 53.1442   2
  -1  -6  11 14812.6 132.311   6
  -1  -6  11 14406.8 136.048   2
   1   6 -11 14550.6 153.454   4
   1   6 -10 177.520 50.8666   4
  -1  -6  10 218.259 40.5908   6
  -1  -6  10 118.428 42.3093   2
  -1  -6   9 2302.64 61.8648   2
  -1  -6   9 2410.21 59.1672   6
   1   6  -9 2287.58 70.1434   4
   1   6  -8 942.938 54.3355   4
  -1  -6   8 1117.98 46.2921   6
  -1  -6   8 1080.47 47.9574   2
   1   6  -7 118.045 42.6983   4
  -1  -6   7 102.130 32.2654   6
  -1  -6   7 138.821 34.2850   2
  -1  -6   6 825.139 40.6116   2
  -1  -6   6 870.915 35.7993   0
  -1  -6   6 820.047 38.9957   6
   1   6  -6 874.151 47.8616   4
  -1  -6   5 442.460 28.6434   0
  -1  -6   5 491.377 35.1845   6
  -1  -6   5 425.444 36.0825   2
   1   6  -5 514.383 40.8470   4
  -1  -6   4 1688.49 50.5995   2
  -1  -6   4 1697.71 44.3544   5
  -1  -6   4 1631.65 47.5723   6
   1   6  -4 1926.42 55.1890   4
  -1  -6   4 1796.28 42.6327   0
  -1  -6   3 666.476 33.6032   5
  -1  -6   3 514.305 29.0063   0
  -1  -6   3 601.461 35.7624   6
   1   6  -3 592.085 40.2883   4
  -1  -6   2 641.372 28.8419   0
  -1  -6   2 649.345 34.7315   5
   1   6  -2 672.200 43.3109   4
  -1  -6   1 1278.87 34.8206   0
  -1  -6   1 1346.08 41.6516   5
   1   6  -1 1336.78 48.4236   4
  -1  -6   0 1927.61 46.9741   5
  -1  -6   0 1799.80 41.0011   0
   1   6   0 1783.66 51.9353   4
  -1  -6  -1 995.092 41.0611   5
   1   6   1 921.350 43.6212   4
  -1  -6  -1 836.449 32.2554   0
   1   6   2 235.300 39.7811   4
  -1  -6  -2 217.850 29.3024   5
  -1  -6  -2 183.717 24.4245   0
   1   6   3 263.926 39.2998   4
  -1  -6  -3 333.730 27.1764   0
  -1  -6  -3 384.889 32.6337   5
  -1  -6  -4 1150.37 42.7286   5
   1   6   4 1104.47 46.7017   4
  -1  -6  -5 3010.39 58.2852   5
  -1  -6  -6 1353.18 45.4737   5
  -1  -6  -7 3071.80 59.3660   5
   1   6   7 3006.09 68.8063   1
  -1  -6  -8 6558.57 81.9653   5
   1   6   8 6528.78 94.5925   1
   1   6   9 127.971 40.4479   1
  -1  -6  -9 136.216 30.6002   5
   1   6  10-11.7362 37.1032   1
  -1  -6 -10 54.6972 28.1207   5
   1   6  11 230.344 40.6231   1
  -1  -6 -11 308.931 31.7332   5
   1   6  12 90.6946 41.5186   1
  -1  -6 -12 159.263 29.5850   5
  -1  -6 -13 73.2595 27.4899   5
   1   6  13 56.6898 39.9349   1
  -1  -6 -14 50.3926 27.4950   5
   1   6  14 52.5669 38.9155   1
  -1  -6 -15 83.1401 30.1816   5
   1   6  15 16.1458 42.9600   1
  -1  -6 -16 2338.49 57.7182   5
   1   6  16 2245.64 76.0830   1
   1   6  17 34.7498 49.2825   1
  -1  -6 -17 83.7863 32.3344   5
   1   6  18 221.075 53.0521   1
  -1  -6 -18 254.447 37.6009   5
   1   6  19 46.9442 49.5241   1
   1   6  20-72.9338 48.1310   1
   1   6  20 61.6268 41.0075   2
   1   6  21 58.8403 41.1562   2
   1   6  21 144.805 51.3002   1
   1   6  22 29.5805 50.9880   1
   1   6  22 22.3929 46.5176   2
   1   6  23-5.15117 50.9178   1
   1   7 -17 279.950 73.0465   4
  -1  -7  16-24.9324 43.4108   2
   1   7 -16 113.688 67.5041   4
   1   7 -15-38.0187 61.3907   4
  -1  -7  15-34.2396 41.5144   2
   1   7 -14-25.5519 57.6649   4
  -1  -7  14 12.4116 40.2033   2
  -1  -7  13 8.49967 41.9298   2
  -1  -7  12 400.470 46.5022   6
  -1  -7  12 328.534 46.3977   2
   1   7 -11 25.0708 54.4184   4
  -1  -7  11 76.3559 42.8504   6
  -1  -7  11 128.030 44.6891   2
   1   7 -10 271.357 52.5220   4
  -1  -7  10 349.595 43.7804   6
  -1  -7  10 273.603 46.2933   2
   1   7  -9 4086.44 90.0140   4
  -1  -7   9 4235.62 84.7199   2
  -1  -7   9 4256.84 80.3726   6
  -1  -7   8 854.223 55.9139   2
  -1  -7   8 1038.33 51.7188   6
   1   7  -8 1045.45 62.0557   4
  -1  -7   7 55.3156 37.0435   6
  -1  -7   7-12.8531 42.7999   2
  -1  -7   6 80.9552 35.0746   6
  -1  -7   5 83.9340 36.1322   2
  -1  -7   5 70.0913 31.5213   6
  -1  -7   4 385.396 38.0146   6
  -1  -7   4 411.896 36.5659   5
  -1  -7   3 446.397 39.3391   6
  -1  -7   3 470.163 34.8660   5
  -1  -7   2 341.427 34.6253   5
  -1  -7   2 305.003 37.4367   6
  -1  -7   1 1323.78 47.2622   5
  -1  -7   0 17.7310 30.7500   5
  -1  -7  -1 1513.69 48.9591   5
  -1  -7  -2 611.755 40.5206   5
  -1  -7  -3 93.0054 34.3121   5
  -1  -7  -4 69.8327 34.0269   5
  -1  -7  -5 120.057 37.0681   5
  -1  -7  -6 302.820 38.4992   5
  -1  -7  -7 215.459 35.8345   5
  -1  -7  -8 2928.71 62.6173   5
   1   7   9 162.838 44.5931   1
  -1  -7  -9 256.646 33.7570   5
  -1  -7 -10 91.5827 29.6878   5
   1   7  10 23.0942 41.8275   1
   1   7  11 240.394 43.7346   1
  -1  -7 -11 193.852 32.9267   5
   1   7  12-26.1110 43.3284   1
  -1  -7 -12-33.5245 29.9273   5
   1   7  13 43.3567 43.8212   1
  -1  -7 -13 53.2366 28.0351   5
   1   7  14-32.3907 46.5268   1
  -1  -7 -14-28.8906 29.6196   5
  -1  -7 -15-60.2373 27.2764   5
   1   7  16-50.8223 52.0469   1
  -1  -7 -16-5.12601 27.9940   5
  -1  -7 -17 598.434 39.5769   5
   1   7  17 523.241 66.1883   1
   1   7  18 227.977 57.8242   1
  -1  -7 -18 223.267 31.5490   5
   1   7  19 65.8757 55.3797   1
   1   7  20 144.792 57.7433   1
   1   7  21 119.710 47.2236   2
   1   7  21-12.5286 54.0305   1
  -1  -8  13 41.9026 48.3301   2
  -1  -8  12 3.06842 44.9741   6
  -1  -8  12 29.3585 46.6498   2
  -1  -8  11 246.465 48.6595   6
  -1  -8  11 303.956 48.0355   2
  -1  -8  10 431.850 48.6502   2
  -1  -8  10 497.033 53.4808   6
  -1  -8   9 245.793 46.0831   6
  -1  -8   9 153.389 47.9178   2
  -1  -8   8 7538.76 114.989   2
  -1  -8   8 7591.63 107.039   6
  -1  -8   7 119.705 45.4953   6
  -1  -8   7 286.372 48.7064   2
  -1  -8   6 1329.12 55.3233   6
  -1  -8   5 108.244 40.1861   6
  -1  -8   4-24.7104 38.5671   6
  -1  -8   3 212.512 37.6319   6
  -1  -8   3 311.247 37.9787   5
  -1  -8   2 161.071 39.3060   5
  -1  -8   2 187.414 36.2086   6
  -1  -8   1 648.263 44.6221   5
  -1  -8   1 598.056 41.3962   6
  -1  -8   0 388.440 39.6062   5
  -1  -8  -1 160.657 36.8763   5
  -1  -8  -2 24.5362 35.6995   5
  -1  -8  -3 800.901 47.0774   5
  -1  -8  -4 428.945 44.1704   5
  -1  -8  -5 345.470 40.4614   5
  -1  -8  -6 332.981 45.0069   5
  -1  -8  -7 70.9764 37.3317   5
  -1  -8  -8 478.986 41.6748   5
  -1  -8  -9 1641.94 56.1937   5
  -1  -8 -10 1194.38 49.4604   5
  -1  -8 -11 123.350 35.4658   5
  -1  -8 -12 81.1008 35.3723   5
   1   8  12-5.21566 45.7336   1
   1   8  13-16.3699 48.2069   1
  -1  -8 -13 70.1072 32.6826   5
  -1  -8 -14 62.8095 36.0857   5
   1   8  14-40.5678 48.6120   1
   1   8  15 412.317 59.2207   1
  -1  -8 -15 569.877 42.7963   5
  -1  -8 -16 304.278 35.4903   5
   1   8  16 163.394 59.8618   1
   1   8  17-71.3754 62.7274   1
  -1  -8 -17 458.545 33.8642   5
  -1  -8 -18 302.148 32.7293   5
   1   8  18 179.967 61.5486   1
   1   8  19 518.360 67.4067   1
  -1  -9  10 91.5339 46.0016   2
  -1  -9  10 40.4975 48.8164   6
  -1  -9   9 133.769 48.0145   6
  -1  -9   8 79.1590 49.3780   6
  -1  -9   7 2135.16 69.4745   6
  -1  -9   6 108.675 49.8769   6
  -1  -9   5 302.543 46.2456   6
  -1  -9   4 191.741 47.5581   6
  -1  -9   3 21.3876 38.8265   6
  -1  -9   2-63.4922 43.0423   6
  -1  -9   1 360.655 43.4486   6
  -1  -9   1 264.257 45.4016   5
  -1  -9   0 373.094 48.8822   5
  -1  -9   0 350.116 46.4664   6
  -1  -9  -1 210.756 45.9999   5
  -1  -9  -2 1510.85 59.1146   5
  -1  -9  -3 88.2005 41.1114   5
  -1  -9  -4 418.096 46.5418   5
  -1  -9  -5-22.8913 41.8695   5
  -1  -9  -6-33.5309 41.6454   5
  -1  -9  -7 47.7780 43.6917   5
  -1  -9  -8 211.555 48.0217   5
  -1  -9  -9 849.021 57.5650   5
  -1  -9 -10 772.610 57.4410   5
  -1  -9 -11 728.534 55.8328   5
  -1  -9 -12 293.988 45.7024   5
  -1  -9 -13-27.8059 40.1432   5
  -1  -9 -14-4.63634 34.2939   5
  -1  -9 -15-3.24679 28.5127   5
  -1  -9 -16 60.6108 32.8406   5
  -1  -9 -17 147.310 36.3232   5
  -1  -9 -18 398.709 37.3648   5
  -1 -10   6-55.2371 49.8388   6
  -1 -10   5 1111.12 62.0199   6
  -1 -10   4 163.624 50.5529   6
  -1 -10   3 96.4303 49.0146   6
  -1 -10   2-69.9370 44.2362   6
  -1 -10   1-68.9623 45.3093   6
  -1 -10   0 140.120 48.5264   6
  -1 -10   0 74.2262 45.4314   5
  -1 -10  -1 146.289 46.8873   6
  -1 -10  -1 7.96524 45.9639   5
  -1 -10  -2 73.4352 48.2763   5
  -1 -10  -3 204.024 49.5293   5
  -1 -10  -4 181.657 50.9151   5
  -1 -10  -5 157.007 49.2630   5
  -1 -10  -6 3.11578 46.0049   5
  -1 -10  -7-63.0231 46.0939   5
  -1 -10 -11 139.185 54.7478   5
  -1 -10 -12 351.873 59.7510   5
  -1 -10 -13 145.320 53.8810   5
  -1 -11  -1-61.4652 53.5251   6
  -1 -11  -2 218.918 57.8929   6
  -1 -11  -3 169.257 56.8958   6
  -2  10  12 209.864 65.2119   1
  -2  10  11 236.386 66.7763   1
   2 -10  -9 158.380 53.5229   0
   2 -10  -8 45.2361 48.3333   0
   2 -10  -7 142.363 51.3983   0
   2 -10  -6 520.400 59.4324   0
   2 -10  -5 92.2468 51.3714   0
   2 -10  -4 205.533 51.1000   0
   2 -10  -3 29.7139 49.8515   0
   2 -10  -2 20.5689 48.0129   0
   2 -10  -1 27.3278 49.6952   0
   2 -10   0 86.1848 49.7121   0
   2 -10   2 10.6384 45.3442   0
   2 -10   3 128.996 46.2892   0
   2 -10   4 35.6658 44.0968   0
  -2   9  14 238.908 63.6400   1
  -2   9  13 170.960 59.4579   1
  -2   9  12-108.106 50.0626   1
  -2   9  11-37.8793 51.9823   1
  -2   9  10-42.6678 50.0648   1
  -2   9   9 48.5111 49.9447   1
  -2   9   8 58.9683 49.7332   1
   2  -9  -7 632.978 59.5465   0
   2  -9  -6 152.692 50.6886   0
   2  -9  -5 3782.28 93.1841   0
   2  -9  -4 1775.51 71.0855   0
   2  -9  -3 1030.09 60.2290   0
   2  -9  -2 23.0371 46.1877   0
   2  -9  -1 229.679 47.4615   0
   2  -9   0 46.6471 45.8668   0
   2  -9   1-34.1213 44.8860   0
   2  -9   2-62.7456 45.3980   0
   2  -9   3-6.06888 43.9966   0
   2  -9   4 2569.33 77.1177   0
   2  -9   5 102.293 42.3858   0
   2  -9   6-36.4037 43.2179   0
   2  -9   7 209.132 47.3205   0
   2  -9   8 148.492 47.6932   0
   2  -9   9 3.65912 45.0748   0
   2  -9  10 64.9087 51.8169   2
  -2   8  17-31.1335 57.5001   1
  -2   8  16-6.15989 56.5125   1
  -2   8  15 515.062 63.4185   1
  -2   8  14 625.187 63.1022   1
  -2   8  13 163.403 53.7820   1
  -2   8  12 859.469 64.3717   1
  -2   8  11 116.472 49.9203   1
  -2   8  10 333.306 50.3905   1
  -2   8   9 287.919 49.3960   1
  -2   8   8 147.881 44.7967   1
  -2   8   7 994.300 58.0774   1
  -2   8   6 3837.35 86.1429   1
   2  -8  -5 4306.59 97.7128   0
   2  -8  -4 130.455 47.3021   0
   2  -8  -3 4632.61 93.6310   0
   2  -8  -2 5210.80 97.0445   0
   2  -8  -1 154.588 46.8240   0
   2  -8   0 4342.67 91.5395   0
   2  -8   1 3120.37 81.2549   0
   2  -8   2-32.0228 45.9680   0
   2  -8   3 2329.73 74.4225   0
   2  -8   4 1397.47 60.3810   0
   2  -8   5 116.540 40.6151   0
   2  -8   6 115.377 40.1373   0
   2  -8   7 287.333 43.5675   0
   2  -8   8 260.444 43.6006   2
   2  -8   8 300.744 45.5096   0
   2  -8   9 62.6439 42.9183   0
   2  -8   9-45.8321 43.5888   2
   2  -8  10 125.774 41.5648   0
   2  -8  10 69.3080 40.5945   2
   2  -8  11-10.0475 41.9407   0
   2  -8  11-12.7190 45.8185   2
   2  -8  12 32.5706 45.6497   0
   2  -8  12-7.62738 45.9022   2
   2  -8  13 269.132 51.3188   2
  -2   7  20 464.390 50.1168   2
  -2   7  19 52.0161 56.4839   1
  -2   7  18 7.73921 52.6656   1
  -2   7  17 182.863 58.9789   1
  -2   7  16 363.530 57.6193   1
  -2   7  15 504.845 56.9821   1
  -2   7  14 50.6775 50.3027   1
  -2   7  13 907.682 62.6229   1
  -2   7  12-25.7122 44.3840   1
  -2   7  11 890.172 56.9748   1
  -2   7  10-54.8213 41.5353   1
  -2   7   9-43.4491 37.5245   1
  -2   7   8 21.4110 38.4636   1
  -2   7   7 1068.57 52.7606   1
  -2   7   6 1029.73 51.2542   1
  -2   7   5 975.598 50.7695   1
  -2   7   4 4562.80 82.5635   1
   2  -7  -4 4716.75 89.4163   0
  -2   7   3 3898.34 76.1242   1
   2  -7  -3 4027.62 82.7366   0
   2  -7  -2 6809.64 102.478   0
   2  -7  -1 5344.89 90.1476   0
   2  -7   0 1891.50 61.2373   0
   2  -7   1 3099.71 74.7009   0
   2  -7   2 2125.06 65.3898   0
   2  -7   3-61.6908 39.8255   0
   2  -7   4 137.297 39.9657   0
   2  -7   4 233.683 28.8228   6
   2  -7   5 289.732 42.0984   0
   2  -7   6 1451.43 58.0714   0
   2  -7   6 1408.12 51.1411   2
   2  -7   7 2589.05 71.7944   0
   2  -7   7 2612.70 65.4710   2
   2  -7   8 424.901 46.9076   0
   2  -7   8 386.722 40.7734   2
   2  -7   9 75.3896 39.1661   2
   2  -7   9 75.6409 39.6077   0
   2  -7  10 19.5852 37.0151   0
   2  -7  10 104.305 37.5053   2
   2  -7  11 84.1897 38.6429   2
   2  -7  11-21.0310 39.7479   0
   2  -7  12 7.93949 39.7533   2
   2  -7  12 46.5094 41.0196   0
   2  -7  13-59.5761 42.7628   2
   2  -7  14 239.887 47.3791   2
   2  -7  15 1524.22 69.5355   2
   2  -7  16 982.155 64.5791   2
  -2   6  22 29.0659 41.8043   2
  -2   6  21 103.403 56.2108   1
  -2   6  21 85.1514 43.7289   2
  -2   6  20 402.528 43.3249   2
  -2   6  20 534.829 62.0865   1
  -2   6  19 120.712 50.9851   1
  -2   6  19 39.1066 39.8020   2
  -2   6  18 128.860 51.5595   1
  -2   6  18 314.247 39.7781   2
  -2   6  17 1135.05 63.8350   1
  -2   6  16 1428.84 65.4115   1
  -2   6  15 888.564 58.1332   1
  -2   6  14 182.056 44.7237   1
  -2   6  13-6.48405 41.6757   1
  -2   6  12 234.048 44.9999   1
  -2   6  11 43.9842 39.8457   1
  -2   6  10 92.6969 36.3917   1
  -2   6   9 67.7158 37.8269   1
  -2   6   8 359.402 38.8210   1
  -2   6   7 149.953 36.5073   1
  -2   6   6 482.763 38.1664   1
  -2   6   5 1126.46 45.6900   1
  -2   6   4 457.634 36.6118   1
  -2   6   3 87.7598 29.4236   1
   2  -6  -2 755.816 44.8025   0
  -2   6   2 892.040 39.1269   1
  -2   6   1 58.1393 29.3071   1
   2  -6  -1 78.4938 35.2890   0
   2  -6   0 64.3472 34.0691   0
   2  -6   1 2741.27 44.2986   6
   2  -6   1 2672.70 64.4323   0
   2  -6   2 506.811 26.9667   6
   2  -6   2 540.483 41.5726   0
   2  -6   3 543.083 27.7350   6
   2  -6   3 489.225 41.7580   0
   2  -6   4 421.262 32.3056   2
   2  -6   4 375.806 39.3738   0
   2  -6   5-47.4416 25.6359   2
   2  -6   5 15.7228 32.2559   0
   2  -6   6 138.859 34.9690   0
   2  -6   6 153.735 30.0458   2
   2  -6   7-32.0067 37.0740   0
   2  -6   7 24.3123 32.0168   2
   2  -6   8 1479.96 50.6872   2
   2  -6   8 1425.18 56.3428   0
   2  -6   9 4224.72 74.6532   2
   2  -6   9 4349.58 85.5788   0
   2  -6  10 59.2954 38.9329   0
   2  -6  10 5.54283 34.9540   2
   2  -6  11 773.397 50.3211   0
   2  -6  11 887.023 48.6619   2
   2  -6  12 746.082 50.6280   0
   2  -6  12 837.726 45.6919   2
   2  -6  13 352.546 40.7660   2
   2  -6  14 226.730 41.1515   2
   2  -6  15 82.2957 42.0080   2
   2  -6  16 178.148 42.9881   2
   2  -6  17 72.5720 47.1805   2
   2  -6  18-84.7058 48.6755   2
  -2   5  23-33.8695 38.5799   2
  -2   5  22 143.847 56.1234   1
  -2   5  22-49.6478 38.0913   2
  -2   5  21 123.031 54.7760   1
  -2   5  21 61.4479 37.2039   2
  -2   5  20 413.733 56.2972   1
  -2   5  20 552.041 45.2203   2
  -2   5  19-61.1065 44.3923   1
  -2   5  19 87.9655 34.2113   2
  -2   5  18 842.869 46.8672   2
  -2   5  18 786.874 60.5273   1
  -2   5  17 3890.56 69.8841   2
  -2   5  17 3759.62 90.8864   1
  -2   5  16 235.365 50.8417   1
  -2   5  16 241.500 39.1961   2
  -2   5  15 2292.84 71.6163   1
  -2   5  14 455.195 46.5655   1
  -2   5  13 761.772 49.1938   1
  -2   5  12 320.481 40.3456   1
  -2   5  11 84.6724 35.9770   1
  -2   5  10 35.1037 32.3560   1
  -2   5   9 4030.48 71.5643   1
  -2   5   8 20.9984 30.9906   1
  -2   5   7 3698.24 66.2283   1
  -2   5   6 3137.38 59.7917   1
  -2   5   5 1091.70 40.0600   1
  -2   5   4 2095.21 47.4525   1
  -2   5   3 499.267 30.3535   1
  -2   5   2 125.987 24.3816   1
  -2   5   1 4601.42 59.9240   1
   2  -5  -1 4549.49 44.9365   6
   2  -5  -1 4692.25 74.6691   0
  -2   5   0 202.953 24.1682   1
   2  -5   0 158.706 17.9429   6
   2  -5   0 177.823 33.3516   0
   2  -5   1 15204.6 86.2237   6
  -2   5  -1 15303.2 97.1282   1
   2  -5   1 15199.1 125.777   0
   2  -5   2 5837.63 56.8054   6
   2  -5   2 5471.37 79.6060   0
   2  -5   3 4801.57 61.7423   2
   2  -5   3 4805.63 75.5073   0
   2  -5   4 1112.91 36.1183   2
   2  -5   4 1023.66 43.7916   0
   2  -5   5 1536.94 48.6441   0
   2  -5   5 1526.14 40.5452   2
   2  -5   6 737.354 33.5947   2
   2  -5   6 789.647 41.6296   0
   2  -5   7 285.925 34.4545   0
   2  -5   7 296.083 29.9368   2
   2  -5   8 3263.55 70.0023   0
   2  -5   8 3156.44 58.8919   2
   2  -5   9 7.12956 32.8435   0
   2  -5   9 42.4398 27.4610   2
   2  -5  10 15429.9 125.004   2
   2  -5  10 15312.9 144.887   0
   2  -5  11 162.404 38.7680   0
   2  -5  11 165.729 33.7437   2
   2  -5  12 67.3770 33.4299   2
   2  -5  12 181.100 38.8702   0
   2  -5  13 13.9214 31.2674   2
   2  -5  14-28.2106 33.6005   2
   2  -5  15 358.419 40.3330   2
   2  -5  16 618.741 44.9228   2
   2  -5  17-1.44697 41.0329   2
   2  -5  18 1305.86 58.4216   2
   2  -5  19 431.757 53.8768   2
   2  -5  20 537.258 58.6582   2
  -2   4  24 76.8893 56.8742   1
  -2   4  24-22.5742 43.2012   2
  -2   4  23 111.923 57.6557   1
  -2   4  23 24.6156 41.7374   2
  -2   4  22 10.7616 50.5450   1
  -2   4  22 75.6108 40.6026   2
  -2   4  21-78.1050 45.5394   1
  -2   4  21-4.67094 38.3852   2
  -2   4  20-15.4118 45.1059   1
  -2   4  20-39.7489 34.0927   2
  -2   4  19 328.359 39.5504   2
  -2   4  19 398.743 49.7744   1
  -2   4  18 677.271 40.4157   2
  -2   4  18 598.999 54.3085   1
  -2   4  17 1954.94 51.8586   2
  -2   4  17 2158.41 70.9052   1
  -2   4  16 607.856 39.5539   2
  -2   4  16 637.868 53.4812   1
  -2   4  15 4188.73 66.4010   2
  -2   4  15 4349.14 87.9053   1
  -2   4  14 256.527 33.5603   2
  -2   4  14 252.849 42.5299   1
  -2   4  13 4177.37 78.7846   1
  -2   4  12 2675.93 63.0408   1
  -2   4  11 484.807 37.3119   1
  -2   4  10 5004.01 75.6178   1
  -2   4   9 2353.05 54.3548   1
  -2   4   8 76.2621 26.0926   1
   2  -4  -8 70.7017 31.2727   3
   2  -4  -7 465.785 36.0687   3
  -2   4   7 436.230 30.0619   1
   2  -4  -6 15.9170 31.4419   3
  -2   4   6 32.1528 23.1359   1
   2  -4  -5 61.1127 30.9638   3
  -2   4   5 103.473 23.3051   1
   2  -4  -4 69.6843 31.8556   3
  -2   4   4 128.806 22.9052   1
  -2   4   3 1646.51 37.3407   1
  -2   4   2 129.155 19.8594   1
   2  -4  -2 96.3661 11.0021   6
   2  -4  -1 1339.60 42.1974   0
  -2   4   1 1386.43 32.5910   1
   2  -4  -1 1413.75 23.0044   6
  -2   4   0 709.551 25.8280   1
   2  -4   0 736.079 19.5542   6
   2  -4   0 726.155 34.5020   0
   2  -4   1 168.717 26.6799   0
  -2   4  -1 186.622 20.2837   1
  -2   4  -2 6611.24 56.5282   1
   2  -4   2 6582.27 61.3919   2
   2  -4   2 6564.15 77.5998   0
   2  -4   3 74.9727 26.6013   0
  -2   4  -3 67.3172 16.1596   1
   2  -4   3 44.2374 18.1778   2
   2  -4   4 873.236 28.6921   2
   2  -4   4 836.806 36.9787   0
   2  -4   5 1115.91 39.2644   0
   2  -4   5 1181.58 33.3005   2
   2  -4   6 4597.36 69.9433   0
   2  -4   6 4745.97 58.4486   2
   2  -4   7 139.210 27.4292   0
   2  -4   7 246.721 25.4418   2
   2  -4   8 123.385 28.3601   0
   2  -4   8 80.4988 21.6689   2
   2  -4   9 708.357 38.4932   0
   2  -4   9 704.479 35.5771   2
   2  -4  10 771.941 40.6549   2
   2  -4  10 855.501 42.3672   0
   2  -4  11 148.308 33.8361   0
   2  -4  11 12.4569 29.5868   2
   2  -4  12 153.515 33.2064   2
   2  -4  13 5799.45 81.2541   2
   2  -4  14 3086.27 64.2131   2
   2  -4  15 61.8919 30.3544   2
  -2   4 -16-67.9101 19.3960   5
   2  -4  16 5.23245 32.4804   2
   2  -4  17 146.333 34.4634   2
   2  -4  18-41.6957 38.2106   2
   2  -4  19 92.1265 41.3310   2
   2  -4  20-5.57034 42.7280   2
   2  -4  21 901.722 62.0530   2
  -2   3  24 193.793 46.9966   2
  -2   3  23 382.310 44.7372   2
  -2   3  21 41.8346 42.7485   1
  -2   3  21 64.0688 35.1603   2
  -2   3  20 440.613 41.9012   2
  -2   3  20 525.705 49.6147   1
  -2   3  19 669.005 43.0906   2
  -2   3  19 714.155 52.6098   1
  -2   3  18 50.6440 38.3438   1
  -2   3  18-19.0453 33.1104   2
  -2   3  17 365.204 36.0462   2
  -2   3  17 460.275 44.9795   1
  -2   3  16 5235.95 89.9424   1
  -2   3  16 5088.91 71.6678   2
  -2   3  15 6738.52 78.3472   2
  -2   3  15 6649.63 97.4838   1
  -2   3  14 12744.0 102.209   2
  -2   3  14 13285.0 126.351   1
  -2   3  13 1476.98 43.4930   2
  -2   3  13 1538.41 51.6668   1
  -2   3  12 10277.8 83.6679   2
  -2   3  12 10038.6 103.725   1
  -2   3  11 4333.07 68.2742   1
  -2   3  10 52.1545 24.9330   1
  -2   3   9 645.856 33.1794   1
  -2   3   8 817.775 34.7757   1
   2  -3  -8 794.195 28.6010   4
   2  -3  -7 17958.2 113.955   3
  -2   3   7 18884.8 118.737   1
   2  -3  -7 18261.4 91.2710   4
   2  -3  -6 22633.6 127.360   3
  -2   3   6 22671.7 125.692   1
   2  -3  -6 22335.6 92.7825   4
   2  -3  -5 4228.01 61.0210   3
  -2   3   5 4383.63 57.5309   1
   2  -3  -5 4462.61 40.4522   4
   2  -3  -4 10689.7 92.0741   3
  -2   3   4 10759.8 82.6430   1
   2  -3  -4 10526.8 53.4638   4
   2  -3  -3 22.3974 30.6432   3
  -2   3   3 61.2839 18.1730   1
   2  -3  -3 48.8445 12.0166   4
   2  -3  -2 833.450 38.3366   3
  -2   3   2 900.888 26.8853   1
  -2   3   1 231.568 18.5326   1
   2  -3  -1 159.426 30.7654   3
   2  -3   0 2052.79 49.0317   3
  -2   3   0 2112.52 33.8046   1
   2  -3   0 2187.94 44.9445   0
  -2   3  -1 755.397 22.4782   1
   2  -3   1 781.679 31.3270   0
  -2   3  -2 353.945 21.2639   1
   2  -3   2 323.579 20.9958   2
   2  -3   2 415.449 27.9766   0
  -2   3  -3 130130. 861.755   1
   2  -3   3 131384. 235.041   2
   2  -3   3 131198. 306.449   0
  -2   3  -4 3026.16 34.1970   1
   2  -3   4 3041.52 41.1890   2
   2  -3   4 2982.50 51.8262   0
   2  -3   5 897.030 32.8872   0
  -2   3  -5 891.087 19.9070   1
   2  -3   5 907.941 27.0793   2
   2  -3   6 6905.55 77.5653   0
   2  -3   6 6949.07 63.0580   2
   2  -3   7 3094.26 55.8339   0
   2  -3   7 3146.73 45.9616   2
   2  -3   8 302.241 28.2444   0
   2  -3   8 355.342 23.6070   2
   2  -3   9 829.694 29.7300   2
   2  -3   9 755.826 35.6926   0
   2  -3  10 6.91436 25.3233   0
   2  -3  10-9.72406 21.5782   2
   2  -3  11 311.533 30.3660   2
   2  -3  12 37560.4 176.721   2
   2  -3  13 690.808 38.1164   2
   2  -3  14 1527.41 46.0083   2
  -2   3 -14 1371.42 39.8343   5
   2  -3  15 911.274 42.6921   2
  -2   3 -15 866.523 34.1075   5
  -2   3 -16 262.788 22.5914   5
   2  -3  16 235.720 32.6671   2
   2  -3  17 229.214 32.7882   2
   2  -3  18 568.440 40.1166   2
   2  -3  19 81.4223 34.1704   2
   2  -3  20 361.098 42.5042   2
   2  -3  21 632.618 51.1044   2
   2  -3  22 160.832 51.9825   2
  -2   2  24-52.8798 42.1474   2
  -2   2  23 1029.78 55.1674   2
  -2   2  22 94.5942 39.0596   2
  -2   2  21 49.8075 33.7924   2
  -2   2  20 81.7517 40.2474   1
  -2   2  20 25.6890 33.1433   2
  -2   2  19 29.5275 36.0571   1
  -2   2  18 38.9273 31.0422   2
  -2   2  18 115.877 38.9747   1
  -2   2  17 362.393 39.1325   1
  -2   2  17 288.198 35.2685   2
  -2   2  16-40.6304 30.8966   2
  -2   2  16-7.79557 35.5259   1
  -2   2  15 1655.75 55.4443   1
  -2   2  15 1708.45 46.8953   2
  -2   2  14 21792.9 151.733   1
  -2   2  14 22170.0 128.304   2
  -2   2  13 57.4665 26.3443   2
  -2   2  13 29.6817 33.1068   1
  -2   2  12 1681.45 47.0747   1
  -2   2  12 1736.65 39.5869   2
  -2   2  11 423.470 31.9588   1
  -2   2  11 420.136 23.8842   2
  -2   2  10 4890.48 65.6781   1
  -2   2  10 5117.33 52.8733   2
  -2   2   9 293.242 24.6551   1
  -2   2   9 319.714 18.9709   2
  -2   2   8 3345.82 52.1204   1
  -2   2   8 3375.57 38.9986   2
   2  -2  -8 3304.16 48.9621   4
  -2   2   7 858.656 31.4531   1
   2  -2  -7 829.722 29.5976   4
  -2   2   6 20194.6 111.777   1
   2  -2  -6 19584.6 99.5241   4
  -2   2   5 9068.97 74.7303   1
   2  -2  -5 9072.44 64.5945   4
  -2   2   4 5440.31 56.8565   1
   2  -2  -4 5479.19 47.9465   4
  -2   2   3 2096.12 36.8943   1
   2  -2  -3 2194.25 31.8448   4
  -2   2   2 20241.0 97.8636   1
   2  -2  -2 19123.5 114.659   3
   2  -2  -2 19876.9 81.1467   4
  -2   2   1 8136.61 61.2609   1
   2  -2  -1 8010.47 76.2059   3
   2  -2  -1 7950.51 52.3096   4
  -2   2   0 3529.17 40.6083   1
   2  -2   0 3433.57 55.4134   3
   2  -2   0 3590.61 47.7898   0
  -2   2  -1 3404.82 38.1021   1
   2  -2   1 3379.67 31.0357   2
   2  -2   1 3371.06 55.7220   3
   2  -2   1 3517.11 46.6455   0
  -2   2  -2 2929.72 34.3884   1
   2  -2   2 2829.14 29.8641   2
   2  -2   2 2694.74 52.4945   3
   2  -2   2 2904.97 43.1188   0
   2  -2   3 19588.5 77.6114   2
   2  -2   3 19599.1 124.590   3
   2  -2   3 19858.0 107.360   0
   2  -2   4 29971.1 133.530   0
   2  -2   4 29872.0 101.988   2
   2  -2   5 1047.94 31.5053   0
   2  -2   5 1046.71 24.3442   2
   2  -2   6 1251.19 34.9637   0
   2  -2   6 1265.75 27.3533   2
   2  -2   7 851.193 30.8155   0
   2  -2   7 914.515 24.8166   2
   2  -2   8 1803.75 33.8735   2
   2  -2   8 1897.50 42.6709   0
   2  -2   9 151.019 19.2243   2
   2  -2   9 175.902 23.1751   0
   2  -2  10 45.4379 18.5718   2
   2  -2  11 1344.14 35.5670   2
  -2   2 -11 1326.97 33.3629   5
   2  -2  12 531.936 31.1024   2
  -2   2 -12 511.356 28.0617   5
   2  -2  13 37581.2 170.611   2
  -2   2 -13 37631.0 160.978   5
   2  -2  14 11563.9 103.312   2
  -2   2 -14 12101.3 96.3171   5
   2  -2  15 1267.57 47.2196   2
  -2   2 -15 1205.79 37.2315   5
   2  -2  16 335.255 38.0563   2
  -2   2 -16 333.100 27.2964   5
   2  -2  17 14.8667 34.8930   2
  -2   2 -17 64.5025 22.3846   5
   2  -2  18 72.7170 34.5553   2
   2  -2  19 40.7319 33.6935   2
   2  -2  20 237.153 39.2475   2
   2  -2  21 356.684 42.4877   2
   2  -2  22 702.740 52.4643   2
   2  -2  23 1066.99 60.2353   2
  -2   1  24 791.663 56.0971   2
  -2   1  23 17.4480 39.8129   2
  -2   1  22 557.411 45.4081   2
  -2   1  21 225.362 37.5666   2
  -2   1  20 484.281 39.2901   2
  -2   1  19 13.7092 25.8030   2
  -2   1  18-5.22200 26.1620   2
  -2   1  18 36.0046 32.8730   1
  -2   1  17 57.9498 28.0419   2
  -2   1  17 40.0652 31.5535   1
  -2   1  16 5555.96 82.9285   1
  -2   1  16 5509.12 70.1567   2
  -2   1  15 13069.2 102.886   2
  -2   1  15 13305.2 117.662   1
  -2   1  14 861.027 42.3990   1
  -2   1  14 817.903 38.3802   2
  -2   1  13 3192.79 60.5225   1
  -2   1  13 3141.73 50.9556   2
  -2   1  12 12228.2 102.966   1
  -2   1  12 12516.5 87.5373   2
  -2   1  11 4976.74 66.7523   1
  -2   1  11 5095.35 54.9225   2
  -2   1  10 2265.37 46.2357   1
  -2   1  10 2410.15 36.8824   2
  -2   1   9 682.201 29.2287   1
  -2   1   9 668.208 22.2485   2
   2  -1  -8 42.2460 23.7996   4
  -2   1   8 41.5107 13.8180   2
  -2   1   8 46.1077 19.2890   1
  -2   1   7 4912.00 57.3776   1
  -2   1   7 4905.79 41.3036   2
   2  -1  -7 4959.17 61.2505   4
  -2   1   6 18628.5 104.198   1
  -2   1   6 18592.6 71.0819   2
   2  -1  -6 18561.8 105.794   4
  -2   1   5 1059.17 30.5710   1
  -2   1   5 1202.56 19.6448   2
   2  -1  -5 1138.72 33.3073   4
  -2   1   4 59725.9 174.410   1
   2  -1  -4 59660.2 172.011   4
  -2   1   3 88024.2 205.186   1
   2  -1  -3 87767.4 199.462   4
  -2   1   2 674.028 24.2781   1
   2  -1  -2 733.337 26.3456   4
   2  -1  -1 6032.87 53.1531   4
   2  -1   0 2792.47 39.5382   4
   2  -1   1 2329.36 46.3627   3
   2  -1   1 2406.97 34.4153   0
   2  -1   2 595.991 33.2703   3
   2  -1   2 558.106 20.7693   0
   2  -1   2 489.196 11.5986   2
   2  -1   3 2187.18 46.3830   3
   2  -1   3 2144.84 22.5551   2
   2  -1   3 2295.70 34.3712   0
   2  -1   4 21475.1 99.5318   0
   2  -1   4 21409.1 71.7530   2
   2  -1   4 21219.7 120.146   3
   2  -1   5 54701.3 191.104   3
   2  -1   5 53092.9 167.089   0
   2  -1   5 53876.0 123.469   2
   2  -1   6 85633.5 168.020   2
   2  -1   6 85760.7 217.229   0
  -2   1  -6 84948.6 191.998   5
  -2   1  -7 5619.60 53.6491   5
   2  -1   7 5706.61 48.7848   2
   2  -1   7 5678.53 60.8779   0
   2  -1   8 6070.56 53.4883   2
  -2   1  -8 6059.56 56.3197   5
   2  -1   9 9050.02 68.1567   2
  -2   1  -9 9063.37 69.2785   5
  -2   1 -10 3302.35 44.8577   5
   2  -1  10 3184.70 44.8738   2
   2  -1  11 1181.02 32.9553   2
  -2   1 -11 1123.38 30.7896   5
   2  -1  12 165.027 24.1627   2
  -2   1 -12 129.235 20.3503   5
   2  -1  13 2343.20 47.5201   2
  -2   1 -13 2262.40 43.8973   5
   2  -1  14 18179.5 121.735   2
  -2   1 -14 17967.6 114.318   5
   2  -1  15 14150.8 113.676   2
  -2   1 -15 14137.5 102.788   5
   2  -1  16 1032.70 44.9122   2
  -2   1 -16 1089.13 36.7453   5
   2  -1  17 1065.17 46.3708   2
  -2   1 -17 965.175 33.9220   5
   2  -1  18 646.062 42.4935   2
   2  -1  19-48.4007 32.0059   2
   2  -1  20 15.4395 36.5488   2
   2  -1  21-16.7934 36.0110   2
   2  -1  22-30.4459 37.2245   2
   2  -1  23-37.4287 39.7457   2
   2  -1  24 530.612 54.5442   2
  -2   0  24 220.285 46.7116   2
  -2   0  23 986.767 54.1404   2
  -2   0  22 879.535 50.2254   2
  -2   0  21 399.069 40.4394   2
  -2   0  20 567.168 41.0747   2
  -2   0  19 108.717 30.1824   2
  -2   0  18 728.451 40.1464   2
  -2   0  17 48.1584 28.1382   2
  -2   0  16 29.8624 28.9585   1
  -2   0  16 68.1934 27.4572   2
  -2   0  15 1056.19 42.2133   1
  -2   0  15 1012.77 38.0955   2
  -2   0  14 7667.59 85.4803   1
  -2   0  14 7545.64 76.3498   2
  -2   0  13 7621.34 82.3760   1
  -2   0  13 7299.64 72.5418   2
  -2   0  12 5563.49 70.4559   1
  -2   0  12 5578.16 61.4757   2
  -2   0  11 10864.9 90.7145   1
  -2   0  11 11083.8 78.8216   2
  -2   0  10 6761.93 70.7488   1
  -2   0  10 6602.16 58.8413   2
  -2   0   9 277.749 23.9995   1
  -2   0   9 305.858 18.7009   2
   2   0  -8 25.9479 26.8800   4
  -2   0   8 13.7319 12.9574   2
  -2   0   8 31.3941 19.4672   1
  -2   0   7 5873.11 59.9786   1
  -2   0   7 5719.03 43.9731   2
   2   0  -7 5916.16 70.8074   4
   2   0  -6-7.45115 25.2473   4
  -2   0   6 20.8062 9.21623   6
  -2   0   6 18.5797 17.5882   1
  -2   0   6 14.5010 10.8366   2
  -2   0   5 9139.87 69.2104   1
  -2   0   5 8954.65 45.1928   2
   2   0  -5 9043.64 79.4200   4
  -2   0   5 8850.09 35.6962   5
  -2   0   5 8843.77 42.1261   6
  -2   0   4 2820.78 40.8866   1
  -2   0   4 2790.89 23.3507   2
  -2   0   4 2823.40 23.8291   6
  -2   0   4 2819.13 22.8549   5
   2   0  -4 2812.61 47.0951   4
  -2   0   3 12230.4 49.1884   5
  -2   0   3 11901.4 39.7324   2
   2   0  -3 12329.3 85.1875   4
   2   0  -2 9195.13 74.3480   4
  -2   0   2 9137.93 45.6377   5
   2   0  -1 31314.0 126.758   4
  -2   0   1 30985.1 87.6398   5
  -2   0   0 11867.8 57.4438   5
   2   0   0 11425.6 79.4528   4
  -2   0  -1 16668.1 70.7280   5
   2   0   1 17368.8 68.8357   0
   2   0   1 17135.1 96.2832   4
  -2   0  -2 1399.21 24.3297   5
   2   0   2 1043.01 33.6181   4
   2   0   2 1289.38 22.2826   0
   2   0   3 2834.71 31.4298   0
   2   0   3 2938.50 21.1540   2
  -2   0  -3 2812.98 33.2120   5
   2   0   4 2748.05 48.4239   3
   2   0   4 3001.53 24.7063   2
   2   0   4 2926.92 33.4547   0
  -2   0  -4 2830.32 34.5185   5
   2   0   5 10182.0 82.9976   3
   2   0   5 10451.1 50.3817   2
  -2   0  -5 10222.7 64.8567   5
   2   0   5 10460.8 64.3579   0
   2   0   6 12824.3 92.8083   3
  -2   0  -6 12714.6 74.5543   5
   2   0   6 12711.1 60.9965   2
   2   0   7 15722.5 102.442   3
   2   0   7 15547.6 73.4256   2
  -2   0  -7 15668.9 85.9982   5
   2   0   8 21087.8 91.2740   2
  -2   0  -8 21385.5 101.723   5
   2   0   9 14560.8 80.8642   2
  -2   0  -9 14815.6 87.5776   5
  -2   0 -10 351.760 22.3546   5
   2   0  10 413.020 21.2213   2
   2   0  11 5725.01 58.5962   2
  -2   0 -11 5668.06 58.4024   5
  -2   0 -12 1158.15 32.0283   5
   2   0  12 1240.62 34.1512   2
   2   0  13 920.856 32.6116   2
  -2   0 -13 805.137 29.1280   5
  -2   0 -14 2877.79 47.6586   5
   2   0  14 2818.86 51.4516   2
   2   0  15 795.812 39.8315   2
  -2   0 -15 1095.24 33.7312   5
  -2   0 -16 18925.4 117.830   5
   2   0  16 19324.4 132.383   2
   2   0  17 428.492 38.1994   2
  -2   0 -17 341.270 31.6810   5
   2   0  18 6062.95 84.4590   2
   2   0  19 1180.01 49.2747   2
   2   0  20 150.937 36.6102   2
   2   0  21 51.1566 37.4542   2
   2   0  22 107.177 40.2096   2
   2   0  23 46.5024 40.9899   2
   2   0  24 124.105 45.4092   2
  -2  -1  24 63.3998 42.3078   2
  -2  -1  23 321.962 45.9756   2
  -2  -1  22-7.92019 40.2182   2
  -2  -1  21-34.9655 36.0932   2
  -2  -1  20 709.768 42.9465   2
  -2  -1  19 224.732 34.8618   2
  -2  -1  18 467.736 36.5241   2
  -2  -1  17 694.531 37.8958   2
  -2  -1  16 28.2317 25.3489   2
  -2  -1  15 3.91987 26.5881   2
  -2  -1  14 438.723 30.9754   1
  -2  -1  14 385.316 31.4229   2
  -2  -1  13 39.5840 25.1520   2
  -2  -1  13 112.017 25.9842   1
  -2  -1  12 177.795 24.4379   1
  -2  -1  12 111.877 24.2413   2
  -2  -1  11 321.858 27.3330   1
  -2  -1  11 278.789 25.8228   2
  -2  -1  10 15389.6 101.715   1
  -2  -1  10 15436.8 91.7437   2
  -2  -1   9 902.701 32.4586   1
   2   1  -9 970.142 45.2116   4
  -2  -1   9 831.987 26.8494   2
  -2  -1   8 666.379 28.6978   1
  -2  -1   8 739.664 23.1047   2
  -2  -1   8 731.433 22.3594   6
   2   1  -8 733.563 40.7567   4
  -2  -1   7 12897.7 85.7626   1
  -2  -1   7 12655.5 68.6985   6
  -2  -1   7 12801.0 70.0405   2
   2   1  -7 13121.5 108.180   4
  -2  -1   6 10318.9 76.1208   1
  -2  -1   6 10002.8 59.9508   6
  -2  -1   6 10192.8 58.4538   2
   2   1  -6 10221.8 93.5739   4
  -2  -1   5 270.637 13.6405   2
  -2  -1   5 266.394 14.8151   6
  -2  -1   5 287.422 10.1753   5
   2   1  -5 301.327 30.2531   4
   2   1  -4 63.4476 26.0472   4
  -2  -1   4 121.924 12.3443   6
  -2  -1   4 92.4960 8.19413   5
  -2  -1   4 72.2906 10.3140   2
  -2  -1   3 182.241 10.4000   5
  -2  -1   3 178.202 10.8214   2
   2   1  -3 212.611 26.3977   4
   2   1  -2 109.893 28.1537   4
  -2  -1   2 97.8712 10.9179   5
  -2  -1   2 63.5082 9.46250   2
  -2  -1   1 31264.0 93.1607   5
   2   1  -1 31394.8 141.414   4
  -2  -1   0 340.253 16.1589   5
   2   1   0 391.127 31.2045   4
  -2  -1  -1 1769.90 26.7606   5
   2   1   1 1894.64 42.8401   4
  -2  -1  -2 403.840 16.7952   5
   2   1   2 423.232 31.8036   4
  -2  -1  -3 256.778 15.7876   5
   2   1   3 251.985 29.2442   4
  -2  -1  -4 1175.50 24.8843   5
   2   1   5 2096.87 25.3208   2
  -2  -1  -5 1979.33 31.2595   5
   2   1   6 4481.99 53.1173   3
   2   1   6 4538.03 39.2439   2
  -2  -1  -6 4624.90 46.5927   5
   2   1   7 101.792 25.4438   3
   2   1   7 120.454 15.0153   2
  -2  -1  -7 105.620 16.8505   5
   2   1   8 580.973 30.8647   3
   2   1   8 623.476 22.2250   2
  -2  -1  -8 653.080 23.4127   5
   2   1   9 16455.3 88.0390   2
  -2  -1  -9 15956.9 92.3686   5
  -2  -1 -10 216.759 20.0962   5
   2   1  10 160.486 20.6360   2
   2   1  11 887.638 30.8248   2
  -2  -1 -11 837.414 27.3521   5
   2   1  12 85.5215 22.9345   2
  -2  -1 -12 27.2310 17.7288   5
   2   1  13 534.160 29.6180   2
  -2  -1 -13 417.314 24.7369   5
   2   1  14 11.1630 25.7964   2
  -2  -1 -14 14.8444 17.9382   5
   2   1  15-21.8417 25.1001   2
  -2  -1 -15 2.57555 20.5407   5
   2   1  16 67.9312 31.0956   2
  -2  -1 -16 82.0092 27.0761   5
   2   1  17 10138.6 101.859   2
  -2  -1 -17 9799.57 92.6969   5
   2   1  18 389.549 37.7018   2
  -2  -1 -18 210.515 32.3896   5
   2   1  19 118.629 36.8384   2
   2   1  20 111.884 34.4557   2
   2   1  21 64.2018 35.0549   2
   2   1  22-5.67958 36.7634   2
   2   1  23-28.6820 38.1159   2
   2   1  24-44.2966 40.3800   2
  -2  -2  23 855.325 52.1834   2
  -2  -2  22 118.646 41.1933   2
  -2  -2  21 3.75867 35.0654   2
  -2  -2  20 17.2202 34.4849   2
  -2  -2  19 81.8679 34.8919   2
  -2  -2  18 763.176 40.9895   2
  -2  -2  17 690.908 37.5922   2
  -2  -2  16 11.3888 26.4991   2
  -2  -2  15 559.185 33.6014   2
  -2  -2  14 6.40720 23.8204   2
  -2  -2  13 49.1465 22.8865   2
  -2  -2  12 18.7961 20.8302   1
  -2  -2  12 24.8697 21.8412   2
  -2  -2  11 1040.73 34.0491   1
  -2  -2  11 1014.78 33.6612   2
  -2  -2  10 5910.00 64.4064   1
  -2  -2  10 5989.73 62.5584   6
  -2  -2  10 6074.71 63.6644   2
   2   2 -10 5914.72 90.8324   4
  -2  -2   9 584.637 29.1323   1
  -2  -2   9 538.360 26.5552   6
  -2  -2   9 556.975 26.8540   2
   2   2  -9 622.051 46.3297   4
  -2  -2   8 31837.2 136.001   1
  -2  -2   8 32160.3 129.330   6
  -2  -2   8 31586.3 128.426   2
   2   2  -8 31360.1 180.951   4
  -2  -2   7 3526.19 45.3307   6
  -2  -2   7 3400.21 44.0778   2
   2   2  -7 3407.45 66.4240   4
  -2  -2   6 2896.44 40.0653   6
  -2  -2   6 2907.34 29.1075   5
   2   2  -6 2959.17 60.7960   4
  -2  -2   6 3045.56 39.5726   2
  -2  -2   5 318.688 18.5008   2
  -2  -2   5 346.986 19.5591   6
  -2  -2   5 345.307 13.7662   5
   2   2  -5 353.542 34.0842   4
  -2  -2   4 2363.51 32.2913   2
  -2  -2   4 2332.68 27.6180   5
   2   2  -4 2206.58 51.2672   4
  -2  -2   3 5771.54 46.1848   2
  -2  -2   3 5915.78 44.3485   5
   2   2  -3 5922.27 73.2942   4
  -2  -2   2 1651.09 26.5822   5
  -2  -2   2 1561.35 25.5689   2
   2   2  -2 1490.64 46.7888   4
  -2  -2   1 2985.63 35.1396   5
   2   2  -1 2893.42 56.1838   4
  -2  -2   0 46697.8 132.034   5
   2   2   0 46733.9 181.236   4
  -2  -2  -1 23219.7 95.1636   5
   2   2   1 22897.2 131.065   4
  -2  -2  -2 4953.24 47.4336   5
   2   2   2 4902.90 66.5357   4
  -2  -2  -3 3610.51 42.4783   5
   2   2   3 3459.80 60.5792   4
  -2  -2  -4 252.046 18.0301   5
   2   2   4 201.630 32.9000   4
  -2  -2  -5 167.180 17.3536   5
  -2  -2  -6 2502.46 38.8989   5
  -2  -2  -7 507.440 23.6330   5
   2   2   8 1592.16 35.8803   3
  -2  -2  -8 1594.51 35.0345   5
   2   2   9 92.0170 24.7746   3
   2   2   9 131.836 20.4050   2
  -2  -2  -9 112.671 20.6785   5
   2   2  10 2658.13 43.8293   3
   2   2  10 2724.78 43.1085   2
  -2  -2 -10 2808.61 46.0462   5
   2   2  11 1751.08 38.7551   2
  -2  -2 -11 1610.51 37.9187   5
   2   2  12 124.715 24.3534   2
  -2  -2 -12 115.878 21.1052   5
   2   2  13 2461.07 47.0418   2
  -2  -2 -13 2312.56 45.3061   5
   2   2  14 1214.13 40.1014   2
  -2  -2 -14 1254.03 37.4899   5
   2   2  15 302.854 31.5997   2
  -2  -2 -15 288.716 26.7345   5
   2   2  16 1257.13 44.9823   2
  -2  -2 -16 1136.04 39.1733   5
   2   2  17 1080.37 43.9715   2
  -2  -2 -17 822.827 39.0163   5
   2   2  18 912.536 45.8030   2
  -2  -2 -18 864.450 38.8041   5
   2   2  19 8827.11 105.100   2
   2   2  20 206.808 40.4548   2
   2   2  21 413.522 45.4036   2
   2   2  22 65.9393 38.9880   2
   2   2  23 44.3932 36.9073   2
   2   2  24 47.6675 42.1105   2
  -2  -3  22-20.9708 39.9448   2
  -2  -3  21-24.6750 39.0819   2
  -2  -3  20 27.4013 35.9019   2
  -2  -3  19 536.646 41.3001   2
  -2  -3  18 5.61696 30.7150   2
  -2  -3  17 902.061 44.7186   2
  -2  -3  16-10.9068 32.4805   2
  -2  -3  15 1757.22 51.0197   2
  -2  -3  14 2179.61 54.5574   2
  -2  -3  13 686.575 34.2769   2
   2   3 -13 748.890 57.3183   4
   2   3 -12 218.280 48.4579   4
  -2  -3  12 165.433 25.4064   2
  -2  -3  11 329.838 28.1118   6
  -2  -3  11 296.646 28.1022   2
   2   3 -11 369.005 49.8585   4
  -2  -3  10 245.044 24.8977   2
  -2  -3  10 193.392 26.6012   6
   2   3 -10 322.837 46.0600   4
  -2  -3   9 984.938 32.1244   1
  -2  -3   9 1038.64 35.5542   6
  -2  -3   9 1078.89 35.1338   2
   2   3  -9 1070.96 54.7470   4
   2   3  -8 215.582 43.2021   4
  -2  -3   8 239.008 25.4237   6
  -2  -3   8 258.084 24.7386   2
  -2  -3   7 7702.89 71.5852   6
  -2  -3   7 7589.59 70.9744   2
   2   3  -7 7636.36 97.8719   4
   2   3  -6 120.554 39.9361   4
  -2  -3   6 40.5326 21.8109   6
  -2  -3   6 75.4752 18.3526   5
  -2  -3   6 68.8497 22.3267   2
  -2  -3   5 3875.37 52.0627   6
  -2  -3   5 3940.91 41.8984   5
  -2  -3   5 3980.15 49.8451   2
   2   3  -5 3982.89 70.3869   4
  -2  -3   4 2249.48 33.5319   5
  -2  -3   4 2183.76 37.2327   2
   2   3  -4 2175.65 57.0714   4
   2   3  -3 20.3357 31.8729   4
  -2  -3   3 51.8303 14.0580   5
  -2  -3   3 51.4957 16.8915   2
  -2  -3   2 879.739 25.4243   2
  -2  -3   2 950.126 24.5469   5
   2   3  -2 858.407 43.7443   4
  -2  -3   1 1147.41 27.8388   5
   2   3  -1 879.395 44.5833   4
  -2  -3   0 3046.28 42.2064   5
   2   3   0 3046.11 60.4138   4
  -2  -3  -1 17508.1 95.1948   5
   2   3   1 17163.3 122.455   4
   2   3   2 57.9332 38.5691   4
  -2  -3  -2 73.0181 21.2218   5
  -2  -3  -3 8798.35 71.0912   5
   2   3   3 8446.91 90.2639   4
  -2  -3  -4 3993.44 51.9971   5
   2   3   4 3989.26 67.4047   4
  -2  -3  -5 317.230 24.7856   5
  -2  -3  -6 253.560 24.4545   5
  -2  -3  -7 135.190 22.8292   5
  -2  -3  -8 392.789 24.6423   5
  -2  -3  -9 450.069 26.1526   5
  -2  -3 -10 1476.39 36.7429   5
  -2  -3 -11 60.6020 21.2443   5
  -2  -3 -12 2113.61 44.7559   5
   2   3  13 2269.28 48.3588   2
  -2  -3 -13 2368.03 47.5354   5
   2   3  14 55.1782 26.3551   2
  -2  -3 -14 61.7341 23.9145   5
   2   3  15 249.263 33.2640   2
  -2  -3 -15 214.039 26.5204   5
   2   3  16 154.888 32.1969   2
  -2  -3 -16 156.502 27.0565   5
   2   3  17 67.1185 32.5078   2
  -2  -3 -17 126.012 23.7805   5
  -2  -3 -18 151.375 26.2693   5
   2   3  18-20.1659 33.1563   2
   2   3  19 305.847 39.8002   2
  -2  -3 -19 521.766 35.3213   5
   2   3  20 2429.06 65.2729   2
   2   3  21 129.143 42.2763   2
   2   3  22 104.122 42.5497   2
   2   3  23 129.697 45.6312   2
   2   3  24-39.4090 42.5677   2
  -2  -4  21 39.6917 44.6254   2
   2   4 -20 148.985 70.0563   4
  -2  -4  20 69.3219 41.2624   2
   2   4 -19 115.376 65.5273   4
  -2  -4  19 63.2532 39.1423   2
   2   4 -18 51.3407 65.1152   4
  -2  -4  18 70.9828 37.0685   2
   2   4 -17 106.460 60.9376   4
  -2  -4  17 54.7333 33.5465   2
   2   4 -16 153.947 61.2558   4
  -2  -4  16 55.4640 34.1784   2
  -2  -4  15 336.218 38.5239   2
   2   4 -15 450.418 62.4852   4
  -2  -4  14 1648.51 54.3468   2
   2   4 -14 1802.92 75.9020   4
   2   4 -13 131.094 52.1068   4
  -2  -4  13 37.9601 31.6239   2
   2   4 -12 342.340 51.9178   4
  -2  -4  12 286.159 33.2336   6
  -2  -4  12 253.411 33.7195   2
   2   4 -11 349.658 49.7985   4
  -2  -4  11 362.132 31.2968   6
  -2  -4  11 287.054 30.0006   2
   2   4 -10 279.899 47.3170   4
  -2  -4  10 342.679 30.8305   6
  -2  -4  10 298.275 29.1954   2
   2   4  -9 21.1174 42.7858   4
  -2  -4   9 75.4767 25.4791   6
  -2  -4   9 97.7458 26.5930   2
  -2  -4   8 364.454 30.5655   6
  -2  -4   8 438.074 31.6849   2
   2   4  -8 411.430 48.0729   4
  -2  -4   7 626.986 34.9202   6
  -2  -4   7 606.615 34.8788   2
   2   4  -7 664.457 51.8514   4
  -2  -4   6 15798.9 110.023   6
  -2  -4   6 15587.2 92.1925   5
  -2  -4   6 16005.7 109.235   2
   2   4  -6 16233.6 139.541   4
  -2  -4   5 11417.1 93.5740   6
  -2  -4   5 11164.2 79.9081   5
  -2  -4   5 11660.9 93.2258   2
   2   4  -5 11199.9 118.347   4
  -2  -4   4 1809.30 43.6914   2
  -2  -4   4 1855.76 36.9307   5
   2   4  -4 1909.86 59.8201   4
  -2  -4   3 1406.08 34.3080   5
  -2  -4   3 1356.43 36.1369   2
   2   4  -3 1290.54 54.6786   4
  -2  -4   2 7069.08 65.2569   5
   2   4  -2 7051.71 93.5341   4
  -2  -4   1 4779.56 55.7245   5
   2   4  -1 4501.53 78.3802   4
  -2  -4   0 4165.11 54.0217   5
   2   4   0 4173.71 74.7707   4
  -2  -4  -1 1149.87 34.9024   5
   2   4   1 1068.03 49.9641   4
  -2  -4  -2 20908.5 117.018   5
   2   4   2 20042.0 144.241   4
  -2  -4  -3 126593. 287.260   5
   2   4   3 128059. 339.251   4
  -2  -4  -4 26496.3 133.787   5
   2   4   4 24268.1 166.750   4
  -2  -4  -5 57716.2 202.644   5
   2   4   5 58288.7 236.631   4
  -2  -4  -6 10518.6 90.1020   5
  -2  -4  -7 1453.74 42.9573   5
  -2  -4  -8 1071.23 37.6301   5
  -2  -4  -9 443.867 29.2753   5
  -2  -4 -10 1040.72 36.8177   5
  -2  -4 -11 290.965 27.1629   5
  -2  -4 -12 2128.92 49.9047   5
  -2  -4 -13 291.112 31.3160   5
  -2  -4 -14 4298.05 67.8208   5
   2   4  15 950.659 44.4449   2
  -2  -4 -15 962.739 39.8183   5
   2   4  16 20.2711 31.2902   2
  -2  -4 -16 3.15941 23.4821   5
   2   4  17 13.5914 34.7663   2
  -2  -4 -17 28.7119 25.7669   5
   2   4  18 35.9420 34.4840   2
  -2  -4 -18-37.4543 24.4655   5
   2   4  19 0.29192 37.2778   2
  -2  -4 -19 7.07957 26.6769   5
   2   4  20 255.103 45.8270   2
   2   4  21 1060.38 57.7774   2
   2   4  22 204.623 43.5467   2
   2   4  23 36.4439 44.5371   2
   2   4  24 6.11592 45.6317   2
   2   5 -19 295.367 75.7560   4
  -2  -5  19-59.8562 40.5824   2
   2   5 -18 315.955 69.1406   4
  -2  -5  18-9.77955 39.6855   2
   2   5 -17 87.3754 64.5392   4
  -2  -5  17-46.0044 35.5530   2
   2   5 -16 290.660 54.6119   4
  -2  -5  16 1.21114 38.4661   2
  -2  -5  15 663.477 45.9807   2
   2   5 -15 732.180 67.7603   4
   2   5 -14 247.013 59.7634   4
  -2  -5  14 284.495 38.3467   2
  -2  -5  13 152.840 37.5871   6
  -2  -5  13 172.714 35.8854   2
  -2  -5  12 20.1091 34.2799   6
  -2  -5  12 60.4014 34.0582   2
  -2  -5  11 67.6467 32.6626   6
  -2  -5  11 45.0129 29.2323   2
   2   5 -10 74.6790 47.5154   4
  -2  -5  10 93.8536 31.0407   6
  -2  -5  10 111.123 31.8529   2
   2   5  -9 217.989 46.3496   4
  -2  -5   9 145.805 30.6134   6
  -2  -5   9 154.554 32.7415   2
   2   5  -8 240.393 45.5548   4
  -2  -5   8 167.706 31.9848   6
  -2  -5   8 123.779 30.2905   2
   2   5  -7 290.456 45.7274   4
  -2  -5   7 279.150 29.8922   6
  -2  -5   7 282.232 30.6407   2
   2   5  -6 96.5736 44.0450   4
  -2  -5   6 109.797 29.9496   6
  -2  -5   6 160.784 28.8857   2
  -2  -5   5 4269.50 67.2070   6
  -2  -5   5 4206.59 57.8308   5
  -2  -5   5 4225.70 64.7812   2
   2   5  -5 4517.11 83.0397   4
  -2  -5   4 6310.49 78.2818   6
  -2  -5   4 6440.24 70.1390   5
  -2  -5   4 6339.86 77.9890   2
   2   5  -4 6605.12 94.1382   4
   2   5  -3 98.4373 43.2925   4
  -2  -5   3 171.310 24.3637   5
  -2  -5   2 2583.31 48.2527   5
   2   5  -2 2456.38 66.1581   4
  -2  -5   1 432.541 27.4100   5
   2   5  -1 395.102 44.7197   4
  -2  -5   0 300.038 26.3848   5
   2   5   0 292.256 43.1300   4
   2   5   1 149.470 39.1949   4
  -2  -5  -1 226.019 25.8863   5
   2   5   2 107.729 44.5762   4
  -2  -5  -2 143.300 27.1000   5
  -2  -5  -3 106.016 25.8621   5
   2   5   3 17.9532 44.1329   4
  -2  -5  -4 177.479 27.8385   5
   2   5   4 192.691 46.7688   4
  -2  -5  -5 2504.74 53.1095   5
   2   5   5 2540.43 66.9261   4
  -2  -5  -6 421.697 33.2071   5
  -2  -5  -7 215.284 31.5908   5
  -2  -5  -8 119.170 27.9214   5
  -2  -5  -9 13.0492 25.3727   5
  -2  -5 -10 200.426 28.2863   5
  -2  -5 -11 70.3356 25.3858   5
  -2  -5 -12 143.480 27.9654   5
  -2  -5 -13 519.265 33.9869   5
  -2  -5 -14-81.9063 25.8434   5
  -2  -5 -15 291.629 31.6893   5
  -2  -5 -16 43.5677 26.3766   5
   2   5  17 81.6446 36.9051   2
  -2  -5 -17-16.5207 25.9825   5
   2   5  18 135.409 39.6769   2
  -2  -5 -18 28.4804 27.6761   5
   2   5  19-8.49498 38.9209   2
   2   5  20 30.1553 42.8955   2
   2   5  21 25.3403 39.7452   2
   2   5  22 44.8819 42.3914   2
   2   5  23 204.977 45.4435   2
  -2  -6  18 113.148 46.7765   2
  -2  -6  17 68.7549 41.8217   2
  -2  -6  16 30.1994 41.0053   2
  -2  -6  15-38.7933 40.1219   2
   2   6 -14-56.0538 61.0430   4
  -2  -6  14 20.5917 38.8775   2
   2   6 -13 0.85024 57.6237   4
  -2  -6  13 152.552 39.5233   6
  -2  -6  13 8.08335 38.2641   2
  -2  -6  12 2692.06 69.0644   6
  -2  -6  12 2444.66 69.3641   2
   2   6 -12 2658.70 87.3809   4
   2   6 -11 163.982 55.7524   4
  -2  -6  11 186.697 41.1200   6
  -2  -6  11 94.4669 36.6205   2
   2   6 -10 84.6246 52.5378   4
  -2  -6  10 20.4752 35.1780   6
  -2  -6  10 14.2697 35.3184   2
   2   6  -9 50.7668 49.7372   4
  -2  -6   9 67.5307 33.8581   6
  -2  -6   9 89.6714 34.0399   2
   2   6  -8-40.7838 48.0304   4
  -2  -6   8 53.2142 35.0207   6
  -2  -6   8 77.3324 33.3995   2
   2   6  -7 117.606 47.1833   4
  -2  -6   7 122.868 33.4202   6
  -2  -6   7 94.5780 33.3606   2
  -2  -6   6 780.685 39.8127   6
  -2  -6   6 790.719 41.2689   2
   2   6  -6 902.909 56.8766   4
   2   6  -5 264.235 47.8621   4
  -2  -6   5 279.019 34.7762   6
  -2  -6   5 318.446 32.2571   5
  -2  -6   5 317.384 35.9084   2
   2   6  -4 52.9576 45.5542   4
  -2  -6   4 73.8082 29.4606   5
  -2  -6   4 133.251 30.6529   6
  -2  -6   3 3951.98 63.7040   5
   2   6  -3 3812.69 81.8743   4
  -2  -6   2 1417.10 42.5957   5
   2   6  -2 1358.04 60.2011   4
   2   6  -1 95.6300 44.0443   4
  -2  -6   1 124.749 25.4146   5
   2   6   0 103.783 44.1881   4
  -2  -6   0 3.91888 26.0717   5
  -2  -6  -1 439.663 32.9849   5
   2   6   1 456.547 48.4377   4
   2   6   2 2.68099 52.3400   4
  -2  -6  -2 84.7953 29.9983   5
  -2  -6  -3 2604.71 57.9792   5
   2   6   3 2553.89 72.6923   4
  -2  -6  -4 1951.28 54.5009   5
   2   6   4 2169.38 71.4333   4
  -2  -6  -5 1017.68 46.8437   5
   2   6   5 558.177 58.4693   4
  -2  -6  -6 31583.2 177.662   5
  -2  -6  -7 2025.42 57.2046   5
  -2  -6  -8 2743.37 64.1553   5
  -2  -6  -9 43.5330 33.4737   5
  -2  -6 -10 83.0970 31.3798   5
  -2  -6 -11 541.444 37.8606   5
  -2  -6 -12 72.1430 32.4578   5
  -2  -6 -13 1343.20 48.1462   5
  -2  -6 -14 585.812 39.4639   5
  -2  -6 -15 1046.25 46.0971   5
  -2  -6 -16 138.889 35.3560   5
  -2  -6 -17 209.600 36.4515   5
  -2  -6 -18 118.011 30.7109   5
   2   6  19-7.73539 42.6303   2
  -2  -6 -19 160.872 29.1876   5
   2   6  20 9.85691 37.5876   2
  -2  -6 -20 100.274 33.6747   5
   2   6  21 3.31170 42.9124   2
   2   6  22 67.2245 47.1976   2
   2   7 -16 258.006 73.0725   4
   2   7 -15 349.878 73.5135   4
   2   7 -14 281.503 68.3669   4
  -2  -7  14-44.5723 44.2594   2
  -2  -7  13 122.470 47.2233   6
  -2  -7  13 94.0337 44.2188   2
  -2  -7  12 463.075 47.8933   6
  -2  -7  12 590.719 49.5697   2
   2   7 -12 555.582 67.0269   4
  -2  -7  11 215.576 44.7467   6
  -2  -7  11 203.977 45.0016   2
  -2  -7  10 612.306 51.1000   6
  -2  -7  10 608.444 50.4281   2
   2   7  -9 63.2372 55.7672   4
  -2  -7   9 8.04430 37.1720   6
  -2  -7   9 16.7013 42.0296   2
   2   7  -8 128.741 56.5665   4
  -2  -7   8 94.4045 36.4942   6
  -2  -7   8 49.9926 39.6796   2
  -2  -7   7 21.0270 37.1849   2
  -2  -7   7 30.5625 33.4326   6
   2   7  -7-60.4086 51.3645   4
  -2  -7   6 16.7938 35.2382   2
  -2  -7   6 30.0400 32.0371   6
   2   7  -5-49.5807 47.6136   4
  -2  -7   5-38.4861 31.5105   6
   2   7  -4 68.4524 47.7691   4
  -2  -7   4 7.52424 31.6991   6
  -2  -7   4 10.9331 32.9661   5
   2   7  -3-41.4976 43.6076   4
  -2  -7   3 14.6128 31.4111   6
  -2  -7   3-20.1188 31.5403   5
   2   7  -2-36.8230 43.8472   4
  -2  -7   2-11.1903 30.2353   5
   2   7  -1 104.422 44.3698   4
  -2  -7   1 37.0171 34.1076   5
   2   7   0 48.7842 44.7691   4
  -2  -7   0-0.85322 31.7336   5
   2   7   1 68.9705 44.8741   4
  -2  -7  -1 14.4060 34.4314   5
   2   7   2 32.7657 53.2414   4
  -2  -7  -2 18.7857 32.7064   5
  -2  -7  -3 152.968 37.6373   5
   2   7   3 113.679 45.1706   4
  -2  -7  -4 674.954 43.7793   5
   2   7   4 978.661 58.9241   4
  -2  -7  -5 170.902 37.5422   5
  -2  -7  -6 30.8580 36.2833   5
  -2  -7  -7 124.243 37.6686   5
  -2  -7  -8 84.5632 34.0482   5
  -2  -7  -9 69.0246 32.0135   5
  -2  -7 -10 103.775 33.9450   5
  -2  -7 -11-1.85126 33.5092   5
  -2  -7 -12-42.8158 31.0392   5
  -2  -7 -13 31.2492 31.3744   5
  -2  -7 -14 242.522 35.2589   5
  -2  -7 -15 327.734 39.0405   5
  -2  -7 -16 41.4506 34.1774   5
  -2  -8  13 100.755 48.6809   2
  -2  -8  12-9.81279 46.6968   6
  -2  -8  12 28.9593 40.4842   2
  -2  -8  11 987.806 62.8304   6
  -2  -8  11 1005.45 60.1694   2
  -2  -8  10 1615.64 66.3882   6
  -2  -8  10 1416.79 66.8738   2
  -2  -8   9 2729.14 77.8601   6
  -2  -8   9 3000.90 79.1983   2
  -2  -8   8 616.176 51.8328   6
  -2  -8   8 630.803 51.5138   2
  -2  -8   7 243.050 45.1159   6
  -2  -8   6 80.0767 42.9374   6
  -2  -8   5-56.1406 38.7861   6
  -2  -8   4-43.1689 38.3797   6
  -2  -8   4 77.5108 39.5409   5
  -2  -8   3 230.168 42.6335   6
  -2  -8   3 282.363 40.6456   5
  -2  -8   2 142.991 42.4774   6
  -2  -8   2 149.491 40.4094   5
  -2  -8   1-13.0264 36.5346   5
  -2  -8   0 215.399 43.7261   5
  -2  -8  -1 510.304 47.7383   5
  -2  -8  -2 174.621 42.4308   5
  -2  -8  -3 242.627 39.0944   5
  -2  -8  -4 34.8256 36.3167   5
  -2  -8  -5 39.0179 40.0006   5
  -2  -8  -6 46.9617 38.4025   5
  -2  -8  -7 549.370 46.4190   5
  -2  -8  -8 248.426 41.8592   5
  -2  -8  -9 2638.90 69.3751   5
  -2  -8 -10 104.219 37.9350   5
  -2  -8 -11 7.83377 33.4018   5
  -2  -8 -12-16.1650 34.1309   5
  -2  -8 -13 23.3640 32.7946   5
  -2  -8 -14 57.1730 35.4219   5
  -2  -8 -15 187.347 37.8739   5
  -2  -8 -16 188.043 35.1292   5
  -2  -8 -17 259.831 33.7171   5
  -2  -8 -18 750.275 44.1606   5
  -2  -8 -19 494.438 40.8420   5
  -2  -8 -20 301.846 35.1622   5
  -2  -9   8 334.741 53.7616   6
  -2  -9   7 377.465 53.2023   6
  -2  -9   6 372.443 50.7839   6
  -2  -9   5 2.90013 46.5600   6
  -2  -9   4-55.0480 43.5805   6
  -2  -9   3-56.8240 46.7270   6
  -2  -9   3 14.2865 43.2185   5
  -2  -9   2 115.409 47.7140   6
  -2  -9   2 229.620 49.4283   5
  -2  -9   1 155.967 47.3794   6
  -2  -9   1 294.571 45.6919   5
  -2  -9   0-24.1455 41.2727   5
  -2  -9  -1 51.4024 43.6114   5
  -2  -9  -2 22.2928 45.4003   5
  -2  -9  -3 279.250 50.0757   5
  -2  -9  -4 206.855 46.8112   5
  -2  -9  -5 69.8168 46.3165   5
  -2  -9  -6-57.2582 44.8573   5
  -2  -9  -7-23.3469 42.2620   5
  -2  -9  -8 71.5037 43.6408   5
  -2  -9  -9 228.741 45.2563   5
  -2  -9 -10 365.653 44.7329   5
  -2  -9 -11 315.903 44.7052   5
  -2  -9 -12 33.5028 36.3915   5
  -2  -9 -13 1.16047 31.2601   5
  -2  -9 -14-62.1591 33.2698   5
  -2  -9 -15-91.2082 36.1490   5
  -2 -10   3-76.7439 50.9235   6
  -2 -10   1 53.8577 54.0765   6
  -2 -10   1 57.5582 49.5773   5
  -2 -10   0 176.508 54.0117   6
  -2 -10   0 388.055 55.2978   5
  -2 -10  -1 207.416 56.4277   5
  -2 -10  -2 96.6601 51.6689   5
  -2 -10  -3-45.9405 49.4313   5
  -2 -10  -4 0.83871 50.7334   5
  -2 -10  -5-32.9081 52.3178   5
  -2 -10  -6 169.409 52.6004   5
  -2 -10  -7 201.572 54.0335   5
  -2 -10  -8 386.765 57.7069   5
  -2 -10  -9 126.629 52.9957   5
  -2 -10 -10 140.379 48.2604   5
  -3   9  12 365.134 63.8493   1
  -3   9  11 140.733 59.1126   1
  -3   9  10 333.512 60.3466   1
  -3   9   9 694.121 66.0921   1
   3  -9  -8 171.243 53.9568   0
   3  -9  -7 816.084 62.7889   0
   3  -9  -6 6.50885 46.2976   0
   3  -9  -5 549.208 56.0157   0
   3  -9  -4 90.3505 46.0318   0
   3  -9  -3 118.753 44.9846   0
   3  -9  -2 171.051 46.4103   0
   3  -9  -1 261.242 48.2606   0
   3  -9   0 56.6657 44.9241   0
   3  -9   1 73.4350 45.2270   0
   3  -9   2-61.6528 45.8100   0
   3  -9   3 18.5946 45.6091   0
   3  -9   4 178.246 46.0997   0
   3  -9   5 164.760 48.3485   0
   3  -9   6-25.8942 44.4751   0
  -3   8  15 61.9700 56.2219   1
  -3   8  14-28.3534 54.4862   1
  -3   8  13-4.64750 54.5866   1
  -3   8  12-85.0994 50.6274   1
  -3   8  11 465.417 60.2045   1
  -3   8  10 9.38392 47.4973   1
  -3   8   9 14.4316 45.6394   1
  -3   8   8 52.5257 47.8015   1
  -3   8   7 70.8025 46.2584   1
   3  -8  -6 243.049 50.2864   0
   3  -8  -5 41.3871 45.1909   0
   3  -8  -4 1077.69 60.3044   0
   3  -8  -3 856.157 55.1601   0
   3  -8  -2 94.2754 41.1540   0
   3  -8  -1 1.27213 40.3803   0
   3  -8   0 81.6357 39.5696   0
   3  -8   1 71.6188 41.6988   0
   3  -8   2 48.8941 40.8553   0
   3  -8   3-20.9649 42.3712   0
   3  -8   4 45.0971 42.0323   0
   3  -8   5 265.644 45.5105   0
   3  -8   6 34.2061 41.3898   0
   3  -8   7-25.9498 39.5348   0
   3  -8   8-9.23093 43.6467   0
   3  -8   9 132.175 48.7785   0
   3  -8  10-0.29956 43.8077   2
   3  -8  10 20.4266 46.1887   0
   3  -8  11-46.3194 49.8952   2
   3  -8  12-94.5662 44.9065   2
  -3   7  17 206.496 60.4822   1
  -3   7  16 349.220 61.2371   1
  -3   7  15 28.9881 52.5421   1
  -3   7  14 201.449 51.9070   1
  -3   7  13 436.002 54.0999   1
  -3   7  12 1214.75 67.6277   1
  -3   7  11 94.9972 49.1527   1
  -3   7  10 106.157 44.9873   1
  -3   7   9 613.880 52.8638   1
  -3   7   8 116.549 41.2671   1
  -3   7   7 178.823 41.8144   1
  -3   7   6 7.08921 37.7499   1
  -3   7   5 1522.34 60.6488   1
  -3   7   4 4023.01 83.0405   1
   3  -7  -4 3932.07 89.1621   0
   3  -7  -3 7223.13 112.155   0
   3  -7  -2 393.465 46.8891   0
   3  -7  -1 2515.07 71.4323   0
   3  -7   0 234.262 42.3080   0
   3  -7   1 210.406 43.0039   0
   3  -7   2 380.176 46.1458   0
   3  -7   3 421.831 47.0731   0
   3  -7   4 502.107 47.7751   0
   3  -7   5 512.301 46.7422   0
   3  -7   6 1468.23 61.2465   0
   3  -7   7 1470.22 61.6195   0
   3  -7   7 1623.42 53.3290   2
   3  -7   8 226.682 35.4603   2
   3  -7   8 194.254 42.6523   0
   3  -7   9 185.643 43.8706   0
   3  -7   9 98.6412 36.2348   2
   3  -7  10 73.5158 43.0060   0
   3  -7  10 19.1770 32.9626   2
   3  -7  11-3.51199 41.2924   0
   3  -7  11 48.9960 41.2009   2
   3  -7  12 27.3500 43.1279   0
   3  -7  12 23.4540 41.5415   2
   3  -7  13 87.8371 47.0119   0
   3  -7  13 41.5814 47.4276   2
   3  -7  14 1607.31 68.1736   2
   3  -7  15 58.2194 46.9648   2
  -3   6  18 39.0091 48.8163   1
  -3   6  17 207.796 52.2626   1
  -3   6  16 78.6056 52.6115   1
  -3   6  15 367.390 53.5940   1
  -3   6  14 326.189 50.7233   1
  -3   6  13 154.411 46.8171   1
  -3   6  12 2705.38 78.4426   1
  -3   6  11 474.167 50.0070   1
  -3   6  10 900.083 53.8693   1
  -3   6   9 964.809 51.5599   1
  -3   6   8 274.038 39.2648   1
  -3   6   7 792.860 45.9616   1
  -3   6   6 652.855 43.2916   1
  -3   6   5 70.9665 35.5835   1
  -3   6   4 6117.22 87.9130   1
  -3   6   3 20628.2 148.027   1
   3  -6  -3 20037.7 172.268   0
  -3   6   2 8521.69 97.7643   1
   3  -6  -2 8183.25 111.883   0
   3  -6  -1 1938.09 64.7477   0
   3  -6   0 13953.4 139.487   0
   3  -6   1 2373.81 68.8945   0
   3  -6   2 1648.22 61.9577   0
   3  -6   3 7643.38 108.494   0
   3  -6   4 1224.09 57.5257   0
   3  -6   5 2285.42 67.0654   0
   3  -6   6 5240.28 76.7853   2
   3  -6   6 5154.68 92.9182   0
   3  -6   7 1234.75 55.5586   0
   3  -6   7 1389.28 47.7742   2
   3  -6   8-0.98034 35.0196   0
   3  -6   8 30.7400 30.5154   2
   3  -6   9 21.1042 36.7786   0
   3  -6   9 84.7974 33.2814   2
   3  -6  10 91.6122 37.1657   0
   3  -6  10 90.1977 35.3454   2
   3  -6  11-105.154 37.7403   0
   3  -6  11-65.5036 34.7119   2
   3  -6  12 109.137 39.9716   0
   3  -6  12 24.3555 37.2302   2
   3  -6  13 36.6523 40.6742   0
   3  -6  13-22.0745 35.1814   2
   3  -6  14 89.7961 42.2777   2
   3  -6  15 105.929 45.5098   2
   3  -6  16 1710.04 69.7732   2
   3  -6  17 55.5918 46.4808   2
  -3   5  20 41.9851 54.6536   1
  -3   5  19 128.247 51.1707   1
  -3   5  18 467.842 59.3093   1
  -3   5  17 44.0811 48.5499   1
  -3   5  16-61.9690 47.2057   1
  -3   5  15-51.1831 44.3822   1
  -3   5  14 282.081 46.0055   1
  -3   5  13 1713.03 63.6862   1
  -3   5  12 797.388 50.9797   1
  -3   5  11 795.224 49.4722   1
  -3   5  10 2623.23 66.9911   1
  -3   5   9 1442.09 52.2475   1
  -3   5   8 102.281 30.7461   1
   3  -5  -7-46.8738 42.2248   3
  -3   5   7 2.61174 28.0956   1
   3  -5  -6 234.288 42.9058   3
  -3   5   6 357.389 33.5022   1
   3  -5  -5 1714.12 59.8710   3
  -3   5   5 1728.85 50.9598   1
  -3   5   4 9700.13 99.0806   1
  -3   5   3 1059.13 42.9438   1
  -3   5   2 2903.37 57.4297   1
   3  -5  -2 2848.31 69.8258   0
  -3   5   1 16300.5 117.832   1
   3  -5  -1 16768.7 142.517   0
  -3   5   0 9725.77 89.3042   1
   3  -5   0 9375.45 108.897   0
   3  -5   1 3618.48 73.6133   0
   3  -5   2 10796.6 116.677   0
   3  -5   3 21.3675 37.7704   0
   3  -5   4 2366.23 46.6654   2
   3  -5   4 2237.25 63.3748   0
   3  -5   5-57.6668 35.9739   0
   3  -5   5-21.5827 23.2933   2
   3  -5   6 425.854 38.4608   0
   3  -5   6 364.937 29.9202   2
   3  -5   7 2012.27 60.9809   0
   3  -5   7 2217.41 50.2479   2
   3  -5   8 3581.47 77.9541   0
   3  -5   8 3600.09 63.4176   2
   3  -5   9 389.807 42.6196   0
   3  -5   9 307.584 34.2456   2
   3  -5  10 97.1111 35.2631   0
   3  -5  10 79.3768 31.8500   2
   3  -5  11 12.8754 36.6290   0
   3  -5  11 108.982 32.7044   2
   3  -5  12 22.9119 36.4383   0
   3  -5  12 88.3026 31.5278   2
   3  -5  13-10.6218 34.6236   2
   3  -5  14-37.0966 35.8163   2
   3  -5  15-47.8592 38.1190   2
   3  -5  16 18.0557 40.9601   2
   3  -5  17 3280.75 79.6671   2
  -3   5 -17 3509.50 72.3503   5
   3  -5  18 436.081 51.9446   2
   3  -5  19 256.983 47.7124   2
  -3   4  21 947.326 66.9796   1
  -3   4  20 294.308 54.1191   1
  -3   4  19 57.3446 47.0586   1
  -3   4  18 14.5936 43.6057   1
  -3   4  17 235.368 49.6540   1
  -3   4  16 1064.09 58.9862   1
  -3   4  15 99.7309 43.0495   1
  -3   4  14 907.979 47.7233   1
  -3   4  13 1255.13 53.6333   1
  -3   4  12 1922.54 59.7045   1
  -3   4  11 831.786 45.6571   1
  -3   4  10 12.9428 32.7747   1
   3  -4  -9 353.640 46.8203   3
  -3   4   9 336.782 35.2555   1
   3  -4  -8 330.889 46.0607   3
  -3   4   8 269.538 32.5894   1
   3  -4  -7 22.1414 40.5698   3
  -3   4   7 8.02250 28.6116   1
   3  -4  -6 662.405 47.3959   3
  -3   4   6 665.039 35.7143   1
   3  -4  -5 487.898 44.8646   3
  -3   4   5 477.339 32.8355   1
   3  -4  -4 738.921 48.5812   3
  -3   4   4 800.550 35.8855   1
   3  -4  -3 4158.60 77.5593   3
  -3   4   3 4299.56 62.9532   1
   3  -4  -2 5021.53 85.1956   3
  -3   4   2 4733.79 63.9647   1
   3  -4  -1 2058.16 65.1040   3
  -3   4   1 2234.80 45.5466   1
   3  -4  -1 2319.73 58.2254   0
  -3   4   0 209.306 24.7816   1
   3  -4   0 151.268 32.2136   0
  -3   4  -1 229.731 25.5128   1
   3  -4   1 209.061 33.5154   0
  -3   4  -2 281.605 25.1779   1
   3  -4   2 328.954 34.8618   0
  -3   4  -3 2953.38 46.0627   1
   3  -4   3 3099.83 63.5890   0
   3  -4   4 3028.60 46.2825   2
   3  -4   4 3070.10 64.6798   0
   3  -4   5-41.9719 31.6474   0
   3  -4   5 62.9409 20.7247   2
   3  -4   6 1374.08 36.0574   2
   3  -4   6 1522.31 48.2687   0
   3  -4   7 856.408 41.6717   0
   3  -4   7 861.301 33.2363   2
   3  -4   8 1257.59 49.4483   0
   3  -4   8 1376.01 39.6415   2
   3  -4   9 1529.74 52.8660   0
   3  -4   9 1581.03 42.3731   2
   3  -4  10 27.2536 33.0591   0
   3  -4  10-43.8168 29.6320   2
   3  -4  11 2687.12 57.3312   2
   3  -4  11 2659.61 67.5801   0
   3  -4  12 1918.32 52.1282   2
   3  -4  12 1896.74 60.4438   0
   3  -4  13 83.7469 29.6830   2
   3  -4  14 822.376 41.6808   2
  -3   4 -14 730.054 35.8382   5
   3  -4  15 575.105 40.3452   2
  -3   4 -15 461.975 30.7002   5
   3  -4  16 626.745 43.5660   2
  -3   4 -16 462.908 30.3786   5
  -3   4 -17 331.521 27.7032   5
   3  -4  17 188.591 40.2043   2
  -3   4 -18 169.255 26.8978   5
   3  -4  18 33.4541 41.4590   2
   3  -4  19 79.1683 43.4663   2
   3  -4  20-14.0544 43.6529   2
  -3   3  23 99.1138 57.2159   1
  -3   3  22 519.048 60.5200   1
  -3   3  21 16.2904 47.9915   1
  -3   3  20 149.970 46.4600   1
  -3   3  19 15.2539 41.3517   1
  -3   3  18 671.662 52.2753   1
  -3   3  17 394.717 45.1596   1
  -3   3  16 1945.91 65.0120   1
  -3   3  15 2246.92 67.1280   1
  -3   3  14 2147.21 63.6838   1
  -3   3  13 767.370 46.5973   1
  -3   3  12 2406.58 60.5946   1
  -3   3  11 14.8902 29.2092   1
  -3   3  10 280.572 33.1317   1
  -3   3   9 905.527 41.6342   1
  -3   3   8 509.355 34.6993   1
  -3   3   7 1236.29 41.9011   1
  -3   3   6 6468.55 76.9156   1
   3  -3  -6 6181.85 86.5890   3
  -3   3   5 802.113 34.1873   1
   3  -3  -5 928.104 53.6951   3
  -3   3   4 4283.80 61.7507   1
   3  -3  -4 4406.52 77.9612   3
  -3   3   3 498.776 29.0592   1
   3  -3  -3 608.401 47.4025   3
  -3   3   2 2265.86 45.4753   1
   3  -3  -2 2212.32 63.8020   3
  -3   3   1 3016.03 48.9467   1
   3  -3  -1 3011.12 68.6153   3
   3  -3  -1 3089.71 57.6346   0
   3  -3   0 7.64553 41.2138   3
  -3   3   0 23.0547 20.1283   1
   3  -3   0-1.56588 25.4927   0
  -3   3  -1 5296.64 60.6968   1
   3  -3   1 5330.98 85.5113   3
   3  -3   1 5472.52 72.0234   0
  -3   3  -2 704.678 29.0630   1
   3  -3   2 616.229 50.0182   3
   3  -3   2 732.481 36.5075   0
  -3   3  -3 32769.8 136.954   1
   3  -3   3 33242.9 192.380   3
   3  -3   3 33307.7 119.440   2
   3  -3   3 33446.5 171.303   0
  -3   3  -4 1481.42 34.5757   1
   3  -3   4 1562.45 31.9723   2
   3  -3   4 1436.28 44.5454   0
   3  -3   5 15549.5 120.720   0
  -3   3  -5 14908.6 88.6892   1
   3  -3   5 15316.6 89.1609   2
   3  -3   6 464.361 33.0189   0
   3  -3   6 499.573 24.2225   2
   3  -3   7 529.761 34.1553   0
   3  -3   7 528.744 25.0842   2
   3  -3   8 378.695 33.5939   0
   3  -3   8 318.494 24.1706   2
   3  -3   9 1364.25 46.4939   0
   3  -3   9 1491.17 38.2211   2
   3  -3  10 271.748 26.3400   2
   3  -3  10 215.881 32.1466   0
   3  -3  11 43.2238 30.8662   0
   3  -3  11 16.5886 24.1174   2
   3  -3  12 9812.43 94.5934   2
  -3   3 -12 10246.7 96.7933   5
   3  -3  13 1912.50 50.8389   2
  -3   3 -13 1935.71 49.1775   5
  -3   3 -14 87.3496 27.5639   5
   3  -3  14 26.0677 30.2897   2
  -3   3 -15 59.4805 25.9045   5
   3  -3  15-48.5947 30.4301   2
  -3   3 -16 9.31714 23.8476   5
   3  -3  16-27.8834 30.5493   2
  -3   3 -17 55.4949 23.0325   5
   3  -3  17 126.349 33.8897   2
   3  -3  18 560.142 43.9189   2
  -3   3 -18 404.237 29.9463   5
   3  -3  19 460.244 45.0333   2
   3  -3  20 2504.33 73.8142   2
   3  -3  21 19.3016 45.1593   2
   3  -3  22 375.780 51.0393   2
  -3   2  21 86.9548 45.1372   1
  -3   2  20 316.070 46.7226   1
  -3   2  19 209.208 42.5834   1
  -3   2  18 177.726 41.0340   1
  -3   2  17 10.3637 39.0923   1
  -3   2  16 1830.17 62.4934   1
  -3   2  15 132.897 41.7160   1
  -3   2  14 1582.59 58.2313   1
   3  -2 -14 1530.29 60.2157   4
  -3   2  13 10403.3 114.048   1
   3  -2 -13 10351.4 113.740   4
  -3   2  12 1683.96 54.8885   1
   3  -2 -12 1655.55 54.3619   4
  -3   2  11 1195.03 47.1957   1
   3  -2 -11 1285.25 49.3782   4
  -3   2  10 5433.34 78.0244   1
   3  -2 -10 5497.00 76.2836   4
  -3   2   9 1661.99 47.5630   1
   3  -2  -9 1606.32 46.5818   4
  -3   2   8 1578.30 45.5632   1
   3  -2  -8 1670.54 45.0819   4
  -3   2   7 3699.60 61.3201   1
   3  -2  -7 3500.22 56.9993   4
  -3   2   6 557.696 32.2722   1
   3  -2  -6 579.424 32.3970   4
  -3   2   5 416.298 30.7363   1
   3  -2  -5 378.726 29.2055   4
   3  -2  -4 72.3507 24.2275   4
  -3   2   4 31.1450 23.1811   1
   3  -2  -3 59.9081 24.8300   4
  -3   2   3 38.8051 21.8070   1
  -3   2   2 42.3636 21.0387   1
   3  -2  -2-6.87735 24.2965   4
  -3   2   1 1097.31 32.5106   1
   3  -2  -1 1115.74 49.7947   3
   3  -2  -1 1054.15 33.9529   4
   3  -2   0 86.3426 39.2862   3
  -3   2   0 46.6808 19.5668   1
   3  -2   0 4.99893 23.7598   0
  -3   2  -1 5225.97 58.3266   1
   3  -2   1 5092.96 80.6580   3
   3  -2   1 5294.15 63.9359   0
   3  -2   2 833.061 49.8563   3
   3  -2   2 845.404 32.5183   0
   3  -2   3 2281.86 61.9122   3
   3  -2   3 2203.32 28.6080   2
   3  -2   3 2387.20 47.4133   0
   3  -2   4 1141.82 52.7286   3
   3  -2   4 1152.32 23.6511   2
   3  -2   4 1172.97 37.5745   0
   3  -2   5-45.9973 41.8487   3
   3  -2   5 1.79481 14.2400   2
   3  -2   6 1149.18 36.4892   0
   3  -2   6 1219.41 26.7964   2
   3  -2   7 8.52952 21.9182   0
   3  -2   7-8.19998 15.3078   2
   3  -2   8 3093.62 56.8994   0
   3  -2   8 3074.02 43.2137   2
  -3   2  -8 3246.50 50.5946   5
   3  -2   9 997.371 29.6313   2
   3  -2   9 883.554 37.5529   0
  -3   2  -9 986.890 32.1658   5
   3  -2  10 162.922 26.8995   0
   3  -2  10 188.869 22.5137   2
  -3   2 -10 130.146 23.6716   5
   3  -2  11 352.078 25.3294   2
  -3   2 -11 315.418 26.4582   5
  -3   2 -12 85.6888 26.8931   5
   3  -2  12 64.1884 23.7762   2
   3  -2  13 816.941 35.8352   2
  -3   2 -13 757.666 39.6060   5
   3  -2  14 872.480 39.2032   2
  -3   2 -14 868.988 39.0684   5
   3  -2  15 256.052 30.3432   2
  -3   2 -15 258.970 29.7630   5
   3  -2  16 1188.81 44.8217   2
  -3   2 -16 1237.15 40.4205   5
  -3   2 -17 196.542 25.2136   5
   3  -2  17 35.6233 30.9646   2
  -3   2 -18 139.875 25.8915   5
   3  -2  18-49.6293 32.8374   2
  -3   2 -19 79.0997 23.3540   5
   3  -2  19 26.6444 34.4953   2
   3  -2  20-24.9708 35.6008   2
   3  -2  21 32.0057 43.4458   2
   3  -2  22 335.597 46.5590   2
   3  -1 -23 239.792 74.2829   4
   3  -1 -22 970.345 81.8560   4
   3  -1 -21 348.339 67.4498   4
   3  -1 -20 122.588 59.5817   4
  -3   1  19 422.928 46.0457   1
   3  -1 -19 588.529 63.4200   4
   3  -1 -18 158.353 53.2522   4
  -3   1  18 5.75535 38.7958   1
  -3   1  17 1269.87 54.5776   1
   3  -1 -17 1381.37 67.8226   4
   3  -1 -16 116.700 48.8772   4
  -3   1  16 88.9348 32.4450   1
   3  -1 -15 32.1489 45.6378   4
  -3   1  15-3.77645 32.6142   1
  -3   1  14 2958.33 69.5659   1
   3  -1 -14 2898.65 77.3433   4
  -3   1  13 19024.1 147.479   1
   3  -1 -13 19593.8 160.666   4
  -3   1  12 2838.79 67.2101   1
   3  -1 -12 3072.41 73.7526   4
  -3   1  11 8321.40 94.7083   1
   3  -1 -11 8211.49 100.788   4
  -3   1  10 1961.61 52.8547   1
   3  -1 -10 1997.84 58.0167   4
  -3   1   9 5527.67 73.9354   1
   3  -1  -9 5488.88 77.5426   4
   3  -1  -8 13.2865 30.2815   4
  -3   1   8 45.0766 25.5452   1
  -3   1   7 747.747 34.5332   1
   3  -1  -7 707.258 38.1774   4
  -3   1   6 2372.47 49.4254   1
   3  -1  -6 2333.58 51.9436   4
  -3   1   5 9215.28 86.2724   1
  -3   1   5 9394.51 54.8177   5
   3  -1  -5 8857.38 88.7839   4
  -3   1   4 30137.4 148.002   1
  -3   1   4 29880.6 101.026   5
   3  -1  -4 29455.5 149.328   4
  -3   1   3 9084.30 82.3449   1
  -3   1   3 9092.24 58.2103   5
   3  -1  -3 9014.42 85.2789   4
  -3   1   2 1563.38 38.4259   1
  -3   1   2 1690.99 28.2889   5
   3  -1  -2 1422.90 42.7757   4
  -3   1   1 399.088 19.2422   5
   3  -1  -1 262.425 30.8430   4
   3  -1   0 586.509 26.0079   0
  -3   1   0 609.679 21.5909   5
   3  -1   0 536.799 34.4186   4
  -3   1  -1 364.340 19.8953   5
   3  -1   1 339.577 21.7465   0
   3  -1   1 308.157 30.1894   4
   3  -1   2 74.6035 18.2080   0
  -3   1  -2 110.882 15.7750   5
   3  -1   3 789.614 50.2427   3
  -3   1  -3 851.169 26.6898   5
   3  -1   3 815.514 27.9988   0
   3  -1   4 13630.0 92.6800   0
   3  -1   4 13896.5 122.301   3
   3  -1   4 13575.9 58.0253   2
  -3   1  -4 13695.9 87.7586   5
   3  -1   5 48581.1 216.220   3
   3  -1   5 48811.7 172.714   0
   3  -1   5 47896.1 117.562   2
  -3   1  -5 47904.8 164.361   5
   3  -1   6 6167.68 88.3174   3
   3  -1   6 6428.21 68.6511   0
   3  -1   6 6281.03 47.7888   2
  -3   1  -6 6199.68 62.7651   5
   3  -1   7 1415.29 55.3631   3
   3  -1   7 1495.55 27.0589   2
   3  -1   7 1516.30 37.9328   0
  -3   1  -7 1549.14 35.8814   5
   3  -1   8 531.397 21.4417   2
  -3   1  -8 530.542 26.6137   5
   3  -1   8 507.123 28.3016   0
   3  -1   9 1857.76 34.2890   2
  -3   1  -9 1860.73 40.7054   5
   3  -1  10 12.1407 17.6041   2
  -3   1 -10 0.00000 19.2163   5
   3  -1  11 369.269 24.5976   2
  -3   1 -11 423.560 27.7126   5
   3  -1  12 18.3755 21.2496   2
  -3   1 -12 54.5988 23.5293   5
   3  -1  13 1279.95 40.3060   2
  -3   1 -13 1374.37 43.8056   5
   3  -1  14 17333.8 120.639   2
  -3   1 -14 17771.6 124.886   5
   3  -1  15 1243.26 46.9892   2
  -3   1 -15 1408.06 45.6439   5
   3  -1  16-39.4821 33.0906   2
  -3   1 -16 49.5844 23.8071   5
  -3   1 -17 260.547 27.0780   5
   3  -1  17 271.508 35.1487   2
   3  -1  18 48.0915 32.8499   2
  -3   1 -18 83.0813 23.6929   5
  -3   1 -19 13.9577 20.9773   5
   3  -1  19 41.8339 33.5079   2
   3  -1  20 281.865 39.6325   2
   3  -1  21 218.002 40.4075   2
   3  -1  22 34.3796 42.0684   2
   3  -1  23 72.6509 45.0444   2
   3   0 -22 718.461 81.0416   4
   3   0 -21 998.781 79.0667   4
   3   0 -20 225.261 64.3707   4
   3   0 -19 141.767 57.5199   4
   3   0 -18 78.1181 53.3956   4
   3   0 -17 97.0352 50.3331   4
  -3   0  17 52.7917 34.1848   1
   3   0 -16 123.699 50.5190   4
  -3   0  16 139.751 34.8134   1
  -3   0  15 669.561 41.6390   1
   3   0 -15 718.046 59.2292   4
  -3   0  14 1470.66 51.2562   1
   3   0 -14 1552.07 69.5025   4
  -3   0  13 1104.63 47.4409   1
   3   0 -13 1011.55 62.0042   4
  -3   0  12 7133.20 90.0373   1
   3   0 -12 7095.48 105.054   4
  -3   0  11 1320.95 46.3245   1
   3   0 -11 1194.82 57.6222   4
  -3   0  10 3865.83 65.4941   1
   3   0 -10 3922.00 76.8810   4
  -3   0   9 599.839 34.6595   1
   3   0  -9 621.519 44.3417   4
  -3   0   8 2406.34 51.2828   1
   3   0  -8 2343.52 58.9576   4
  -3   0   7 2915.03 53.1794   1
   3   0  -7 2855.45 61.6189   4
  -3   0   6 322.413 27.2102   1
   3   0  -6 223.845 34.0224   4
  -3   0   5 470.219 29.7383   1
  -3   0   5 407.712 14.8629   5
   3   0  -5 404.670 37.5918   4
  -3   0   4 6988.03 42.5057   6
  -3   0   4 7430.47 49.2023   5
   3   0  -4 7283.39 84.6541   4
  -3   0   3 8283.05 54.2780   5
   3   0  -3 8591.63 89.1535   4
  -3   0   2 358.906 17.4928   5
   3   0  -2 274.252 36.4486   4
  -3   0   1 711.916 21.2484   5
   3   0  -1 570.165 37.8963   4
   3   0   0 4008.59 44.0629   0
  -3   0   0 4037.78 43.0969   5
   3   0   0 4054.63 64.4465   4
  -3   0  -1 4017.63 44.6375   5
   3   0   1 3941.96 42.6581   0
   3   0   1 4145.70 65.3236   4
  -3   0  -2 806.542 24.9101   5
   3   0   2 820.656 40.8980   4
   3   0   2 667.259 22.9842   0
   3   0   3 1296.53 27.4910   0
  -3   0  -3 1359.68 30.9181   5
   3   0   4 318.132 43.1327   3
   3   0   4 271.907 19.6710   0
   3   0   4 281.343 11.7204   2
  -3   0  -4 359.820 22.9055   5
   3   0   5 13315.2 113.806   3
   3   0   5 13047.5 56.5696   2
   3   0   5 13595.2 82.2008   0
  -3   0  -5 13275.0 88.1394   5
   3   0   6 1072.79 50.4350   3
  -3   0  -6 1158.75 34.4555   5
   3   0   6 1107.76 31.2700   0
   3   0   6 1097.89 22.4003   2
   3   0   7 275.310 41.4201   3
   3   0   7 321.890 16.7102   2
  -3   0  -7 363.129 25.5139   5
   3   0   8 4.40441 36.6709   3
   3   0   8 17.9152 14.1639   2
  -3   0  -8 68.3438 22.5102   5
   3   0   9 302.033 40.7830   3
   3   0   9 370.734 20.2797   2
   3   0  10-3.70356 16.4253   2
  -3   0 -10 20.9627 21.4569   5
   3   0  11 25.4177 17.5986   2
  -3   0 -11 72.5386 22.0284   5
   3   0  12 28.7946 19.4630   2
  -3   0 -12 33.2344 21.8804   5
   3   0  13 1408.41 38.8525   2
  -3   0 -13 1395.90 40.2117   5
   3   0  14 5049.82 67.6263   2
  -3   0 -14 5393.57 71.3064   5
   3   0  15 2317.52 54.5164   2
  -3   0 -15 2375.93 53.4918   5
   3   0  16 6968.67 84.1685   2
  -3   0 -16 6758.93 82.4801   5
   3   0  17 2587.03 57.3802   2
  -3   0 -17 2572.29 57.5675   5
   3   0  18 54.4903 34.1400   2
  -3   0 -18 35.8107 28.4850   5
   3   0  19 123.247 36.1705   2
  -3   0 -19-12.8643 25.2972   5
   3   0  20 33.4132 37.2772   2
   3   0  21 31.4839 38.9917   2
   3   0  22 39.8615 39.7634   2
   3   0  23 275.425 47.4729   2
   3   0  24 0.20022 43.3266   2
   3   1 -21 786.243 79.3724   4
   3   1 -20 390.510 70.4902   4
   3   1 -19 1396.21 78.7723   4
   3   1 -18 249.030 61.4904   4
   3   1 -17 297.540 56.3046   4
   3   1 -16 7.75788 50.4960   4
   3   1 -15 265.426 52.2054   4
  -3  -1  15 342.281 35.8883   1
   3   1 -14 390.608 57.8963   4
  -3  -1  14 537.397 38.9797   1
  -3  -1  13 10273.9 106.286   1
   3   1 -13 10299.6 131.866   4
  -3  -1  12 7506.89 90.8404   1
   3   1 -12 7712.45 115.300   4
  -3  -1  11 368.515 38.6604   1
   3   1 -11 435.241 55.2518   4
  -3  -1  10 13407.6 112.442   1
   3   1 -10 13415.6 135.057   4
  -3  -1   9 1137.72 42.9620   1
   3   1  -9 1074.01 55.7250   4
  -3  -1   8 6478.09 77.1996   1
   3   1  -8 6364.94 92.5796   4
   3   1  -7 15.6822 36.6389   4
  -3  -1   7 43.6525 14.9185   6
  -3  -1   7 39.3261 24.5624   1
   3   1  -6 6.23701 32.6195   4
  -3  -1   6 25.3092 13.6534   6
   3   1  -5 370.109 42.7236   4
  -3  -1   5 476.413 19.3925   6
  -3  -1   4 14851.5 72.1035   5
   3   1  -4 14767.3 124.910   4
  -3  -1   3 13948.0 71.9852   5
   3   1  -3 14256.9 122.091   4
  -3  -1   2 1563.19 28.7367   5
   3   1  -2 1247.61 52.8821   4
  -3  -1   1 36095.5 121.693   5
   3   1  -1 36529.9 181.819   4
  -3  -1   0 6205.49 53.8049   5
   3   1   0 5935.91 41.9655   0
   3   1   1 1031.46 46.9849   4
   3   1   1 1135.20 21.1614   0
   3   1   2 735.684 16.9149   0
  -3  -1  -2 764.768 25.2272   5
   3   1   2 606.490 44.1813   4
   3   1   3 422.531 11.4059   2
   3   1   3 397.865 14.9777   0
  -3  -1  -3 418.089 21.7473   5
   3   1   3 310.565 39.2652   4
   3   1   4 94.3431 10.1136   2
  -3  -1  -4 133.678 18.2100   5
   3   1   5 202.356 13.5883   2
  -3  -1  -5 249.157 20.6056   5
   3   1   6 3646.62 65.0230   3
   3   1   6 3635.86 35.8570   2
  -3  -1  -6 3702.73 49.3752   5
   3   1   7 40529.3 185.833   3
   3   1   7 39894.5 119.522   2
  -3  -1  -7 40074.3 155.977   5
   3   1   8 5838.92 80.0867   3
   3   1   8 5792.80 51.0839   2
  -3  -1  -8 5829.66 65.0306   5
   3   1   9 7122.01 87.1303   3
   3   1   9 7136.92 59.9109   2
  -3  -1  -9 7534.97 72.7251   5
   3   1  10 219.191 40.2363   3
   3   1  10 260.784 22.8754   2
  -3  -1 -10 314.688 27.2287   5
   3   1  11 1532.13 35.9671   2
  -3  -1 -11 1631.16 40.9274   5
   3   1  12 1692.99 39.3073   2
  -3  -1 -12 1845.26 42.9925   5
   3   1  13 1163.12 37.1125   2
  -3  -1 -13 1170.75 37.4995   5
   3   1  14 359.696 31.4362   2
  -3  -1 -14 399.137 30.4094   5
   3   1  15 210.848 34.5189   2
  -3  -1 -15 244.334 30.6183   5
   3   1  16 11977.8 106.062   2
  -3  -1 -16 12434.2 110.433   5
   3   1  17 943.027 41.8429   2
  -3  -1 -17 721.831 42.4935   5
   3   1  18 380.651 37.0533   2
  -3  -1 -18 347.214 36.8677   5
  -3  -1 -19 228.076 32.4347   5
   3   1  19 165.186 35.8279   2
  -3  -1 -20 221.246 27.8664   5
   3   1  20 51.3943 35.3026   2
   3   1  21-3.28342 36.1905   2
   3   1  22 18.3253 37.2423   2
   3   1  23-44.5025 40.4784   2
   3   1  24 36.4428 45.1985   2
   3   2 -20 552.505 79.2296   4
   3   2 -19 1118.37 81.9137   4
   3   2 -18 405.839 66.1585   4
   3   2 -17 58.1968 57.9941   4
   3   2 -16 245.778 57.6844   4
   3   2 -15-71.4395 53.6908   4
   3   2 -14 381.981 56.6966   4
   3   2 -13 69.4609 52.4661   4
  -3  -2  13 218.434 33.9652   1
  -3  -2  12 848.500 41.6524   1
   3   2 -12 862.105 60.6704   4
  -3  -2  11 3723.30 66.3388   1
   3   2 -11 3671.80 87.5701   4
  -3  -2  10 8711.94 92.8563   1
  -3  -2  10 8770.57 77.5405   6
   3   2 -10 8674.07 117.200   4
  -3  -2   9 4496.47 68.5777   1
  -3  -2   9 4488.85 54.9176   6
   3   2  -9 4549.30 87.5265   4
  -3  -2   8 183.368 32.1997   1
   3   2  -8 243.113 46.4812   4
  -3  -2   8 214.846 22.1610   6
  -3  -2   7 513.335 24.6160   6
   3   2  -7 495.212 48.7367   4
  -3  -2   6 618.064 25.2145   6
   3   2  -6 570.500 46.6754   4
  -3  -2   5 1288.00 31.3319   6
   3   2  -5 1128.65 53.4178   4
  -3  -2   4 671.002 21.1709   5
   3   2  -4 622.658 46.0935   4
  -3  -2   3 575.851 20.9910   5
   3   2  -3 479.550 43.1222   4
  -3  -2   2 454.271 19.6355   5
   3   2  -2 461.636 42.4893   4
  -3  -2   1 2474.40 37.7222   5
   3   2  -1 2616.05 62.7507   4
  -3  -2   0 557.738 25.0528   5
   3   2   0 653.810 43.9907   4
  -3  -2  -1 13960.1 87.6262   5
   3   2   1 14066.4 122.812   4
  -3  -2  -2 977.607 29.6926   5
   3   2   2 1027.46 51.0518   4
  -3  -2  -3 3242.23 46.9974   5
   3   2   3 3076.85 68.8003   4
  -3  -2  -4 551.932 26.5986   5
   3   2   4 418.618 43.9679   4
  -3  -2  -5 131.441 20.5472   5
  -3  -2  -6 94.9716 21.1526   5
  -3  -2  -7 282.811 25.1971   5
   3   2   8 2374.41 55.9425   3
   3   2   8 2227.42 36.3596   2
  -3  -2  -8 2448.34 47.5178   5
   3   2   9 3402.33 64.4675   3
   3   2   9 3372.41 45.4557   2
  -3  -2  -9 3732.10 56.7164   5
   3   2  10 321.158 40.2255   3
   3   2  10 489.490 26.4901   2
  -3  -2 -10 459.237 30.2637   5
   3   2  11 3113.40 48.3415   2
  -3  -2 -11 3259.83 55.6430   5
   3   2  12 365.666 28.4867   2
  -3  -2 -12 487.547 31.2579   5
   3   2  13 425.661 30.6942   2
  -3  -2 -13 488.811 32.7820   5
   3   2  14 130.326 28.0679   2
  -3  -2 -14 127.621 27.2769   5
   3   2  15 55.2412 26.7048   2
  -3  -2 -15 3.57202 29.4221   5
   3   2  16 1151.34 45.0607   2
  -3  -2 -16 911.346 45.2295   5
   3   2  17 2910.14 63.0284   2
  -3  -2 -17 2921.44 65.2722   5
   3   2  18 2939.90 64.6350   2
  -3  -2 -18 2737.80 62.8793   5
   3   2  19 953.707 50.7568   2
  -3  -2 -19 964.802 42.9066   5
   3   2  20 469.261 41.6296   2
  -3  -2 -20 452.273 35.3288   5
   3   2  21 538.504 45.9591   2
  -3  -2 -21 550.577 35.8624   5
   3   2  22 108.033 38.8189   2
   3   2  23 34.6405 42.4656   2
   3   2  24-32.9835 44.4691   2
   3   3 -18-18.3130 62.3061   4
   3   3 -17 232.914 67.5010   4
   3   3 -16-92.5034 54.9739   4
   3   3 -15 118.861 58.3778   4
   3   3 -14-52.9100 55.5585   4
   3   3 -13-12.4346 51.6993   4
  -3  -3  12 717.430 37.0938   6
   3   3 -12 761.300 60.6624   4
  -3  -3  11 272.339 30.7708   6
   3   3 -11 442.924 57.9292   4
   3   3 -10-0.09332 47.5545   4
  -3  -3  10-8.87300 25.6442   6
  -3  -3  10 22.5271 28.5647   1
   3   3  -9 269.175 52.4376   4
  -3  -3   9 250.954 28.8270   6
  -3  -3   8 4225.41 58.8672   6
   3   3  -8 4262.66 88.9937   4
  -3  -3   7 173.507 26.8071   6
  -3  -3   7 173.935 23.7901   2
   3   3  -7 250.262 50.1636   4
   3   3  -6 177.980 45.0469   4
  -3  -3   6 195.022 25.1747   6
  -3  -3   6 174.049 22.6121   2
  -3  -3   5 922.637 34.0054   6
  -3  -3   5 957.506 31.1332   2
   3   3  -5 843.372 55.3879   4
  -3  -3   4 3139.08 42.6379   5
  -3  -3   4 3062.30 44.0548   2
   3   3  -4 3265.54 77.5111   4
  -3  -3   3 326.085 20.8123   5
   3   3  -3 344.926 47.5291   4
   3   3  -2-14.0093 42.0021   4
  -3  -3   2 55.2914 17.8245   5
   3   3  -1 42.9611 41.6038   4
  -3  -3   1 8.86176 18.0407   5
  -3  -3   0 289.170 23.0234   5
   3   3   0 307.563 45.4854   4
  -3  -3  -1 5137.56 59.3469   5
   3   3   1 5368.43 87.0225   4
  -3  -3  -2 358.259 26.3542   5
   3   3   2 278.794 49.7207   4
  -3  -3  -3 24.7102 24.1067   5
   3   3   3 21.3681 43.9423   4
  -3  -3  -4-18.1199 23.5084   5
   3   3   4 34.2617 44.4031   4
  -3  -3  -5-23.9594 23.9310   5
   3   3   5-12.3814 45.1435   4
  -3  -3  -6 17.5519 22.4362   5
  -3  -3  -7-2.83142 23.1656   5
  -3  -3  -8 195.917 27.8198   5
  -3  -3  -9 84.4071 26.5743   5
  -3  -3 -10 1396.65 41.7580   5
   3   3  11 2598.81 48.3056   2
  -3  -3 -11 2693.54 53.3883   5
   3   3  12 1040.42 36.3756   2
  -3  -3 -12 1141.54 39.8687   5
   3   3  13 32.4086 27.2355   2
  -3  -3 -13 45.5986 27.2232   5
   3   3  14 104.036 28.2468   2
  -3  -3 -14 43.7423 26.8043   5
   3   3  15 218.481 31.1985   2
  -3  -3 -15 229.719 32.7030   5
   3   3  16-21.5362 31.7833   2
  -3  -3 -16 2.45465 28.7851   5
   3   3  17 52.6032 33.5097   2
  -3  -3 -17 99.5234 30.8650   5
   3   3  18 986.035 47.7542   2
  -3  -3 -18 1017.77 41.1093   5
   3   3  19 2999.43 69.7607   2
  -3  -3 -19 2799.00 60.5933   5
   3   3  20 121.816 44.6508   2
  -3  -3 -20 74.4068 28.1503   5
   3   3  21-35.0934 45.7090   2
  -3  -3 -21-9.73149 26.7400   5
   3   3  23-13.8667 46.7574   2
   3   3  24 91.3021 48.0988   2
   3   4 -17 37.9039 66.7843   4
   3   4 -16 378.637 70.1446   4
   3   4 -15 368.927 66.4931   4
   3   4 -14 455.665 64.9052   4
   3   4 -13 249.133 61.2367   4
  -3  -4  13 187.780 34.4411   6
   3   4 -12 211.228 58.1967   4
  -3  -4  12 14.9514 31.2612   6
   3   4 -11 44.4085 52.4521   4
  -3  -4  11 61.7945 30.9830   6
   3   4 -10-9.12938 51.8469   4
  -3  -4  10 18.0695 27.8718   6
   3   4  -9-54.2796 48.8378   4
  -3  -4   9-21.6896 28.3472   6
  -3  -4   8 779.634 38.9587   6
  -3  -4   8 656.790 35.8407   2
   3   4  -8 876.562 61.0393   4
  -3  -4   7 2182.50 51.8931   6
  -3  -4   7 2164.41 49.4464   2
   3   4  -7 2412.47 74.5648   4
  -3  -4   6 7694.43 83.9014   6
  -3  -4   6 7820.24 80.8626   2
   3   4  -6 7722.24 112.428   4
   3   4  -5 88.7738 48.8546   4
  -3  -4   5 56.8573 26.4374   6
  -3  -4   5-0.53095 26.3510   2
  -3  -4   4 411.727 29.1088   2
   3   4  -4 560.675 54.4865   4
  -3  -4   3 329.309 24.4446   5
   3   4  -3 429.048 51.5587   4
   3   4  -2-25.2944 45.3173   4
  -3  -4   2 1.52930 21.8662   5
  -3  -4   1 879.624 31.9444   5
   3   4  -1 1014.91 58.0891   4
   3   4   0 115.606 46.8063   4
  -3  -4   0 124.515 24.9161   5
  -3  -4  -1 2380.24 46.9912   5
   3   4   1 2504.83 70.9210   4
  -3  -4  -2 7582.85 78.9995   5
   3   4   2 7796.29 109.135   4
  -3  -4  -3 619.606 33.4628   5
   3   4   3 366.229 55.5995   4
  -3  -4  -4 289.807 28.0588   5
   3   4   4 331.256 57.5501   4
  -3  -4  -5 489.030 32.5292   5
   3   4   5 437.093 54.0920   4
  -3  -4  -6 49.2628 27.6047   5
  -3  -4  -7 24.9228 28.3286   5
  -3  -4  -8 350.854 31.8473   5
  -3  -4  -9 65.5883 25.8576   5
  -3  -4 -10 162.168 29.7258   5
  -3  -4 -11 294.103 31.4574   5
  -3  -4 -12 1171.25 42.5084   5
  -3  -4 -13 249.650 31.4174   5
   3   4  14 483.441 38.3983   2
  -3  -4 -14 566.220 37.4538   5
   3   4  15-35.9851 30.3146   2
  -3  -4 -15 74.1002 30.5494   5
   3   4  16 73.6248 36.0517   2
  -3  -4 -16 181.152 30.3897   5
   3   4  17 55.3530 37.3327   2
  -3  -4 -17 91.9926 32.0321   5
  -3  -4 -18 266.228 34.3452   5
   3   4  18 114.339 38.7210   2
   3   4  19 350.699 41.1657   2
  -3  -4 -19 543.790 41.9182   5
   3   4  20 1581.59 60.4389   2
  -3  -4 -20 1832.23 56.7381   5
   3   4  21 1133.06 56.7785   2
  -3  -4 -21 920.581 44.3499   5
   3   4  22 607.750 54.6526   2
   3   4  23 17.1615 49.6920   2
   3   5 -17 419.805 77.0955   4
   3   5 -16 443.705 74.0487   4
   3   5 -15 706.403 74.5057   4
   3   5 -14 572.120 71.5862   4
   3   5 -13 201.090 63.2533   4
  -3  -5  13 87.4848 37.6500   6
  -3  -5  12 1061.62 48.3719   6
   3   5 -12 1025.61 71.0054   4
   3   5 -11 388.013 62.4935   4
  -3  -5  11 538.226 39.9851   6
   3   5 -10 75.3536 54.5005   4
  -3  -5  10 56.2494 33.3564   6
  -3  -5   9 27.5339 31.5827   6
  -3  -5   9 20.7168 29.9102   2
   3   5  -8 136.397 52.7766   4
  -3  -5   8 191.345 32.5143   6
  -3  -5   8 165.529 29.7198   2
   3   5  -7-58.4180 52.0011   4
  -3  -5   7 3.96146 30.2333   6
  -3  -5   7 42.2578 30.1325   2
  -3  -5   6 819.948 42.4240   6
  -3  -5   6 809.145 40.8142   2
   3   5  -6 1058.54 63.9614   4
  -3  -5   5 2485.44 56.0155   6
  -3  -5   5 2611.89 55.6503   2
   3   5  -5 2768.19 82.2321   4
   3   5  -4 1092.80 64.7095   4
   3   5  -3-44.1494 49.8737   4
  -3  -5   3 14.7376 22.5897   5
   3   5  -2 54.2525 48.5320   4
  -3  -5   2 99.6103 24.8428   5
   3   5  -1 62.6696 48.9076   4
  -3  -5   1-7.21056 23.5248   5
   3   5   0-38.0881 47.4031   4
  -3  -5   0 26.7124 25.3003   5
  -3  -5  -1 737.897 33.8554   5
   3   5   1 781.736 57.5755   4
   3   5   2 278.032 57.2244   4
  -3  -5  -2 273.795 31.4783   5
  -3  -5  -3 1906.43 50.2331   5
   3   5   3 1965.02 73.6620   4
  -3  -5  -4 316.957 32.4193   5
   3   5   4 373.180 59.4068   4
  -3  -5  -5 291.596 33.9649   5
   3   5   5 280.606 54.3942   4
  -3  -5  -6 467.956 35.3753   5
  -3  -5  -7 151.395 30.8986   5
  -3  -5  -8 44.0668 28.7839   5
  -3  -5  -9 116.414 30.6434   5
  -3  -5 -10 34.3851 29.8407   5
  -3  -5 -11 78.9273 28.4593   5
  -3  -5 -12 324.570 34.6267   5
  -3  -5 -13 41.1389 31.8145   5
  -3  -5 -14 51.6898 33.2327   5
  -3  -5 -15 318.217 37.2172   5
   3   5  16 164.056 39.0499   2
  -3  -5 -16 246.837 37.4879   5
   3   5  17-39.6572 37.4928   2
  -3  -5 -17 81.5304 30.9239   5
   3   5  18-29.2875 41.0626   2
  -3  -5 -18 165.386 34.8907   5
   3   5  19 70.3033 42.4686   2
  -3  -5 -19 142.136 36.4122   5
  -3  -5 -20 312.297 36.8774   5
   3   5  20 22.0996 40.3383   2
   3   5  21 368.292 48.5414   2
  -3  -5 -21 770.697 43.6852   5
   3   5  22 649.248 55.1184   2
  -3  -5 -22 876.213 46.2342   5
  -3  -6  14 285.724 48.1171   6
   3   6 -12 259.164 64.2053   4
  -3  -6  12 398.815 46.1480   6
  -3  -6  11 168.585 41.3962   6
   3   6 -11 467.687 65.6487   4
   3   6 -10 106.699 61.2855   4
  -3  -6  10 25.0118 36.8252   6
   3   6  -9 14.9575 55.6752   4
  -3  -6   9 10.1056 36.1493   6
  -3  -6   9 43.4638 33.5451   2
   3   6  -8 239.865 58.0861   4
  -3  -6   8 330.067 37.4526   2
  -3  -6   7 68.5833 35.3365   2
   3   6  -7 8.73132 57.8508   4
  -3  -6   7 73.5779 34.1773   6
   3   6  -6 84.6579 58.3147   4
  -3  -6   6 1.26645 33.4249   6
  -3  -6   5 267.971 37.8270   6
   3   6  -5 284.403 60.9589   4
   3   6  -4 5635.43 109.490   4
   3   6  -3 1433.08 74.6162   4
  -3  -6   2 830.170 40.2350   5
   3   6  -2 1028.23 67.0949   4
   3   6  -1 87.3138 54.0660   4
  -3  -6   1-7.42387 27.6190   5
   3   6   0 348.126 57.1805   4
  -3  -6   0 517.292 36.3853   5
  -3  -6  -1 796.213 42.6974   5
   3   6   1 685.419 69.8322   4
  -3  -6  -2 1456.13 49.9670   5
   3   6   2 1045.57 79.3907   4
  -3  -6  -3 2800.83 63.4430   5
   3   6   3 2590.87 89.7652   4
  -3  -6  -4 1244.23 52.1776   5
   3   6   4 1192.81 81.5984   4
  -3  -6  -5 22253.6 155.470   5
   3   6   5 22378.5 190.050   4
  -3  -6  -6 1343.46 54.7284   5
  -3  -6  -7 4155.06 76.8251   5
  -3  -6  -8 2257.48 61.3753   5
  -3  -6  -9 180.969 38.8088   5
  -3  -6 -10 11.3590 32.3616   5
  -3  -6 -11 34.0223 30.2518   5
  -3  -6 -12 344.120 37.6434   5
  -3  -6 -13-23.4374 32.9715   5
  -3  -6 -14-6.95787 30.7200   5
  -3  -6 -15 159.133 33.4490   5
  -3  -6 -16 153.063 34.1307   5
  -3  -6 -17 60.3901 33.6484   5
   3   6  18 28.0930 41.6028   2
   3   6  19-31.4112 45.2426   2
   3   6  20-45.5302 48.0012   2
   3   6  21 67.2993 49.2193   2
  -3  -6 -22 16.3946 34.6861   5
  -3  -7  14 35.3986 52.8083   6
   3   7 -13 451.049 75.5232   4
  -3  -7  13-69.3837 47.4371   6
   3   7 -12 372.901 69.7450   4
  -3  -7  12 349.984 48.3798   6
  -3  -7  11 164.168 46.4580   6
  -3  -7  10-14.4533 43.3096   6
  -3  -7   9 1.83780 38.6762   2
  -3  -7   9-47.8909 41.6438   6
  -3  -7   8 65.2465 40.5614   2
   3   7  -8 7.12184 60.0320   4
  -3  -7   8 81.5031 39.8965   6
   3   7  -7 190.272 62.9879   4
  -3  -7   7 79.3069 37.7386   6
   3   7  -6 121.893 60.0188   4
  -3  -7   6 23.9490 35.5229   6
   3   7  -5 48.8600 57.1280   4
  -3  -7   5 199.052 38.7939   6
   3   7  -4 173.471 58.6362   4
  -3  -7   4 267.540 40.2027   6
   3   7  -3 237.166 60.7985   4
  -3  -7   2 893.088 44.2518   5
   3   7  -2 1125.95 70.1313   4
   3   7  -1 149.270 56.8792   4
  -3  -7   1 260.977 37.6958   5
   3   7   0 177.142 56.1324   4
  -3  -7   0 185.800 35.4760   5
   3   7   1 231.204 61.5800   4
  -3  -7  -1 134.728 32.4482   5
  -3  -7  -2-10.1542 31.2642   5
   3   7   2 5.43352 60.6296   4
  -3  -7  -3 72.2761 34.0429   5
   3   7   3-23.2036 56.5316   4
  -3  -7  -4 54.6150 37.2799   5
   3   7   4 142.886 62.4554   4
  -3  -7  -5 74.7955 37.3254   5
   3   7   5 7.03389 55.6938   4
  -3  -7  -6 676.999 48.9314   5
  -3  -7  -7 73.2707 37.6568   5
  -3  -7  -8 22.5071 36.1250   5
  -3  -7  -9-34.9321 37.8929   5
  -3  -7 -10-2.12063 39.9442   5
  -3  -7 -11 12.4598 38.6664   5
  -3  -7 -12 21.2280 36.2374   5
  -3  -7 -13 122.473 36.6908   5
  -3  -7 -14 159.312 37.2453   5
  -3  -7 -15 175.169 37.5783   5
  -3  -7 -16 157.828 34.3926   5
  -3  -7 -17 127.705 34.0608   5
  -3  -7 -18 200.219 32.8816   5
  -3  -7 -19 296.331 33.7208   5
   3   7  20 80.8726 47.2407   2
  -3  -7 -20 199.649 35.6539   5
   3   8 -10 415.107 76.3829   4
  -3  -8  10 159.502 49.1928   6
  -3  -8   9 52.0914 47.1833   6
   3   8  -9 509.142 72.0907   4
  -3  -8   8 50.5587 42.7756   6
   3   8  -8 410.030 73.8038   4
   3   8  -7 45.7506 61.3818   4
  -3  -8   7 84.7027 43.9163   6
  -3  -8   6 44.5203 45.0263   6
   3   8  -5-66.0310 60.3830   4
  -3  -8   5-51.4723 41.1298   6
   3   8  -4 235.565 64.6641   4
  -3  -8   4 63.6270 40.8417   6
   3   8  -3 254.089 63.9323   4
  -3  -8   3 72.1575 43.7147   6
   3   8  -2 313.633 64.7697   4
  -3  -8   1 1386.79 58.8348   5
   3   8  -1 1143.23 75.3822   4
   3   8   0 244.391 62.2804   4
  -3  -8   0 246.172 38.5777   5
   3   8   1 181.842 63.6584   4
  -3  -8  -1 273.036 39.3454   5
  -3  -8  -2 75.1125 36.7011   5
  -3  -8  -3 253.077 41.2034   5
  -3  -8  -4 147.277 38.3159   5
  -3  -8  -5 96.5034 38.9070   5
  -3  -8  -6 762.767 54.7546   5
  -3  -8  -7 1904.38 63.1678   5
  -3  -8  -8 4656.09 92.7963   5
  -3  -8  -9 649.984 54.6713   5
  -3  -8 -10 541.738 52.3128   5
  -3  -8 -11 94.3183 43.7660   5
  -3  -8 -12-13.9023 36.4046   5
  -3  -8 -13 121.030 37.8314   5
  -3  -8 -14 69.1422 33.9352   5
  -3  -9   6 34.3486 49.9178   6
  -3  -9   5-45.8296 50.7337   6
  -3  -9   3 66.6685 47.8494   6
  -3  -9   2 3.74490 47.9657   6
  -3  -9   1-63.8974 45.9153   5
  -3  -9   0 102.948 49.0474   5
  -3  -9  -1 211.527 51.1941   5
  -3  -9  -2-44.7885 42.4417   5
  -3  -9  -3-27.6989 41.1901   5
  -3  -9  -4 100.668 43.9761   5
  -3  -9  -5 74.4693 47.9080   5
  -3  -9  -6 110.774 46.1355   5
  -3  -9  -7 2.22877 44.8893   5
  -3  -9  -8-23.7033 40.9348   5
  -3  -9 -12-40.5980 35.6684   5
  -3  -9 -13 88.1993 40.9219   5
  -3 -10  -1-95.2704 56.1907   5
  -3 -10  -2 135.296 53.4900   5
  -3 -10  -3 284.937 60.6576   5
  -3 -10  -4 180.437 58.7620   5
  -3 -10  -5 36.5722 56.6564   5
  -3 -10  -6-80.5562 44.6153   5
  -4   8  11 146.933 58.1355   1
  -4   8  10 326.346 58.7161   1
  -4   8   9 273.149 56.7861   1
  -4   8   8 121.982 53.8391   1
   4  -8  -7 95.2823 52.4942   0
   4  -8  -6 139.249 51.7866   0
   4  -8  -5-30.4605 47.8973   0
   4  -8  -4 102.882 50.3752   0
   4  -8  -3 32.0626 47.4047   0
   4  -8  -2 1180.34 65.6716   0
   4  -8  -1 1206.91 65.3327   0
   4  -8   0 98.9532 48.1362   0
   4  -8   1 137.835 49.5056   0
   4  -8   2 228.288 51.8935   0
   4  -8   3-8.03271 47.6775   0
   4  -8   4 996.425 62.2781   0
   4  -8   5 52.5738 47.0938   0
   4  -8   6 1219.71 68.2413   0
  -4   7  13 38.3009 51.8942   1
  -4   7  12 632.989 60.8001   1
  -4   7  11-87.2261 49.9893   1
  -4   7  10 359.544 52.8990   1
  -4   7   9 361.490 47.5002   1
  -4   7   8 93.6636 46.9030   1
  -4   7   7 1540.85 64.1901   1
  -4   7   6 2377.96 72.3085   1
   4  -7  -6 2148.28 76.1179   0
   4  -7  -5 241.311 48.7873   0
  -4   7   5 248.025 43.2599   1
   4  -7  -4-24.9694 41.2675   0
   4  -7  -3 516.898 50.5971   0
   4  -7  -2 94.2279 41.4423   0
   4  -7  -1-8.76005 39.3077   0
   4  -7   0 67.4856 41.4795   0
   4  -7   1 331.249 46.2233   0
   4  -7   2-15.2943 41.0678   0
   4  -7   3 165.700 43.1601   0
   4  -7   4-28.2470 41.3575   0
   4  -7   5 979.684 56.8014   0
   4  -7   6 39.6567 40.4347   0
   4  -7   7 71.5032 41.7984   0
   4  -7   8-17.3879 41.5206   0
   4  -7   9 538.287 56.4489   0
   4  -7  10 1221.15 70.1455   0
  -4   6  15 33.3137 49.9575   1
  -4   6  14 447.384 59.0857   1
  -4   6  13 109.634 49.1176   1
  -4   6  12 132.584 48.9765   1
  -4   6  11 136.685 45.2100   1
  -4   6  10 123.758 41.8036   1
  -4   6   9 418.260 44.3568   1
  -4   6   8 188.668 38.6020   1
  -4   6   7-11.9299 34.6701   1
  -4   6   6 167.664 39.2920   1
  -4   6   5 45.8653 36.4076   1
   4  -6  -4 265.689 45.9480   0
  -4   6   4 173.040 38.7745   1
  -4   6   3 1272.28 51.0476   1
   4  -6  -3 1285.01 57.9076   0
   4  -6  -2 208.837 43.3829   0
   4  -6  -1 932.884 53.3087   0
   4  -6   0 1.15323 37.7380   0
   4  -6   1 86.3757 38.9564   0
   4  -6   2 42.3724 37.5788   0
   4  -6   3 3.45534 37.7494   0
   4  -6   4-14.1737 37.0988   0
   4  -6   5 26.1449 37.0763   0
   4  -6   6 135.538 39.6353   0
   4  -6   7 28.1353 36.0183   0
   4  -6   8 28.0983 38.3732   0
   4  -6   9 225.538 43.7296   0
   4  -6  10 27.4114 42.4113   0
   4  -6  11 0.12112 41.0279   0
   4  -6  12-22.6612 42.7575   0
   4  -6  13 51.5695 46.2489   0
  -4   5  17 65.6578 51.2084   1
  -4   5  16 418.069 54.9274   1
  -4   5  15 8.86867 46.3957   1
  -4   5  14 709.694 57.1977   1
  -4   5  13 94.6313 44.5515   1
  -4   5  12 16.3629 42.9390   1
  -4   5  11 1846.60 67.2312   1
  -4   5  10 650.632 50.9849   1
  -4   5   9 146.939 39.3092   1
  -4   5   8 140.412 36.9123   1
   4  -5  -7 681.427 60.5683   3
  -4   5   7 735.752 44.8409   1
   4  -5  -6 1413.96 71.1057   3
  -4   5   6 1333.81 52.0488   1
   4  -5  -5 73.5708 50.5435   3
  -4   5   5 53.3319 31.6261   1
   4  -5  -4 10.4607 50.2607   3
  -4   5   4 29.6709 31.7067   1
   4  -5  -3 449.556 55.4750   3
  -4   5   3 486.415 42.5730   1
   4  -5  -3 626.127 49.5926   0
  -4   5   2 9943.15 107.687   1
   4  -5  -2 10441.8 123.543   0
  -4   5   1 2185.08 58.4633   1
   4  -5  -1 2331.89 66.2339   0
   4  -5   0 120.299 38.6981   0
  -4   5   0 172.282 33.9653   1
   4  -5   1 1715.56 59.5272   0
   4  -5   2 2138.48 64.7478   0
   4  -5   3-13.3973 38.2395   0
   4  -5   4 137.923 38.7453   0
   4  -5   5 296.449 40.3696   0
   4  -5   6 1718.20 61.3482   0
   4  -5   7 1682.27 60.6245   0
   4  -5   8 282.852 41.3394   0
   4  -5   9 1099.52 55.0426   0
   4  -5  10 681.293 50.1325   0
   4  -5  11-2.49619 37.9897   0
   4  -5  12-35.3638 38.3966   0
   4  -5  13 97.9367 41.9373   0
  -4   5 -15 149.853 28.2622   5
  -4   5 -16 1408.52 53.7156   5
  -4   4  18 12.5582 48.8998   1
  -4   4  17 123.310 41.4630   1
  -4   4  15 132.690 43.2406   1
  -4   4  14 85.7530 41.2816   1
  -4   4  13 214.212 44.4492   1
  -4   4  12 1488.39 60.4262   1
  -4   4  11 707.648 51.6467   1
  -4   4  10 1272.56 56.4884   1
   4  -4  -9 2876.34 81.8798   3
  -4   4   9 2489.50 68.9540   1
   4  -4  -8 255.936 51.8668   3
  -4   4   8 67.5829 35.7212   1
   4  -4  -7 1975.85 76.0838   3
  -4   4   7 2062.66 60.1016   1
   4  -4  -6 9.84811 48.3885   3
  -4   4   6 27.7874 31.7412   1
   4  -4  -5 1037.63 66.7931   3
  -4   4   5 1190.78 46.0369   1
   4  -4  -4 2570.24 79.7832   3
  -4   4   4 2733.89 60.8373   1
   4  -4  -3 2774.74 81.8731   3
  -4   4   3 2727.23 60.2862   1
   4  -4  -2 44.1391 56.5937   3
   4  -4  -2 0.15261 40.8698   0
  -4   4   2 89.0701 32.7997   1
  -4   4   1 15157.9 123.737   1
   4  -4  -1 15356.9 158.043   3
   4  -4  -1 14822.4 136.631   0
  -4   4   0 29639.9 166.857   1
   4  -4   0 30384.1 214.973   3
   4  -4   0 29168.1 186.318   0
  -4   4  -1 2402.20 54.6290   1
   4  -4   1 2118.69 82.2214   3
   4  -4   1 2179.96 64.5364   0
  -4   4  -2 7638.60 84.5775   1
   4  -4   2 7394.83 100.096   0
   4  -4   3 7631.31 102.518   0
   4  -4   4 155.800 41.6296   0
   4  -4   5 3666.58 74.6409   0
   4  -4   6 4696.01 84.2484   0
   4  -4   7-3.15176 33.0301   0
   4  -4   8 4672.25 86.4641   0
   4  -4   9 2921.79 72.3365   0
   4  -4  10 347.725 40.0602   0
   4  -4  11 58.1146 35.4653   0
   4  -4  12 22.5912 33.2499   0
  -4   4 -14 81.4878 27.9250   5
  -4   4 -15 229.544 28.4789   5
  -4   4 -16 258.495 30.5609   5
  -4   4 -17 504.700 40.6557   5
  -4   4 -18 916.591 46.7142   5
  -4   3  20-22.8205 48.5239   1
  -4   3  19 146.259 48.3690   1
  -4   3  18-49.0124 45.5765   1
  -4   3  17 30.6150 44.5781   1
  -4   3  16 86.6456 42.8277   1
  -4   3  15 60.6126 38.8999   1
  -4   3  14 33.0441 37.6594   1
  -4   3  13 17.1838 38.1299   1
  -4   3  12 28.5213 36.6515   1
  -4   3  11 1448.34 59.6246   1
  -4   3  10 3486.53 75.0637   1
  -4   3   9 341.522 40.7915   1
  -4   3   8 5597.46 86.8512   1
  -4   3   7 352.414 38.1226   1
   4  -3  -6 288.296 57.9625   3
  -4   3   6 199.425 32.5104   1
   4  -3  -5 144.818 54.2746   3
  -4   3   5-10.8397 29.6876   1
  -4   3   4 1773.40 52.1766   1
   4  -3  -4 1785.94 72.4750   3
   4  -3  -3 91.0645 58.1584   3
  -4   3   3 61.9775 31.5053   1
  -4   3   2 10969.0 104.698   1
   4  -3  -2 11127.9 134.743   3
   4  -3  -2 10829.6 114.061   0
  -4   3   1 11367.4 105.783   1
   4  -3  -1 11631.3 137.193   3
   4  -3  -1 11358.0 114.046   0
  -4   3   0 503.434 37.7533   1
   4  -3   0 467.621 62.4960   3
   4  -3   0 540.945 41.6573   0
  -4   3  -1 13454.6 112.018   1
   4  -3   1 13403.2 145.904   3
   4  -3   1 13329.9 119.722   0
  -4   3  -2 6740.93 80.5401   1
   4  -3   2 6765.29 113.736   3
   4  -3   2 6798.75 89.6022   0
  -4   3  -3 256.936 31.7960   1
   4  -3   3 156.471 56.8348   3
   4  -3   3 112.344 35.8731   0
  -4   3  -4 7391.65 79.1114   1
   4  -3   4 7438.21 115.847   3
   4  -3   4 7592.16 95.5696   0
   4  -3   5 1515.46 48.0168   0
   4  -3   6 466.631 35.6296   0
   4  -3   7 83.9412 31.1802   0
   4  -3   8 450.936 37.2964   0
  -4   3  -8 489.310 31.9870   5
   4  -3   9 976.369 46.7552   0
  -4   3  -9 922.430 38.8644   5
   4  -3  10 2683.94 68.2478   0
  -4   3 -10 2886.38 59.5011   5
  -4   3 -11 245.383 30.4963   5
   4  -3  11 229.250 37.7085   0
  -4   3 -12 103.500 29.9452   5
  -4   3 -13 139.144 28.1083   5
  -4   3 -14 34.2770 26.3504   5
  -4   3 -15-58.7414 25.1192   5
  -4   3 -16-62.3088 21.7188   5
  -4   3 -17 36.1740 25.3255   5
  -4   3 -18 1336.70 50.1587   5
  -4   3 -19 2232.23 61.7013   5
  -4   3 -20 344.169 32.2229   5
  -4   2  21 207.544 54.4456   1
  -4   2  20-35.0593 48.8604   1
  -4   2  19 872.366 58.9248   1
  -4   2  18 679.092 56.5648   1
  -4   2  17 469.376 51.7907   1
  -4   2  16 196.375 44.2477   1
  -4   2  15-12.1960 38.5727   1
  -4   2  14 895.771 51.5347   1
  -4   2  13 336.469 42.4267   1
  -4   2  12 82.8721 36.1393   1
  -4   2  11 30.7920 34.3841   1
  -4   2  10 591.366 42.1945   1
  -4   2   9 1650.50 55.2137   1
  -4   2   8 448.471 38.8952   1
  -4   2   7 424.749 38.7868   1
  -4   2   6 33.3482 30.6119   1
  -4   2   5 47.0579 29.7809   1
  -4   2   4-15.0684 26.1021   1
  -4   2   3 45.5752 29.6395   1
   4  -2  -2 76.3485 58.8944   3
  -4   2   2 22.1976 28.3222   1
   4  -2  -2 52.4753 36.9201   4
  -4   2   1 1202.48 42.5013   1
   4  -2  -1 1258.53 68.3085   3
   4  -2  -1 1036.05 42.6691   0
   4  -2  -1 1139.36 46.2189   4
  -4   2   0 5655.16 74.3744   1
   4  -2   0 5589.17 100.670   3
   4  -2   0 5403.70 72.6004   0
  -4   2  -1 6053.11 75.9304   1
   4  -2   1 5915.13 105.620   3
   4  -2   1 5774.59 75.3391   0
   4  -2   2 448.261 58.6409   3
  -4   2  -2 474.945 29.2207   5
   4  -2   2 309.966 35.0341   0
   4  -2   3 1885.91 74.0995   3
  -4   2  -3 1955.52 43.7248   5
   4  -2   3 1760.79 49.7625   0
   4  -2   4 2066.16 51.8412   0
   4  -2   4 1998.02 76.1935   3
  -4   2  -4 2117.14 46.3760   5
   4  -2   5 659.812 34.3234   0
   4  -2   5 566.994 59.4900   3
  -4   2  -5 621.245 33.3013   5
   4  -2   6 3470.49 84.3925   3
   4  -2   6 3721.56 63.7755   0
  -4   2  -6 3699.59 59.5232   5
   4  -2   7 1006.46 63.4878   3
   4  -2   7 1215.71 43.0921   0
  -4   2  -7 1268.04 40.7279   5
   4  -2   8 99.3069 27.7333   0
  -4   2  -8 174.968 26.1389   5
   4  -2   9 640.600 38.2677   0
  -4   2  -9 700.811 34.2909   5
  -4   2 -10 1157.98 40.8348   5
   4  -2  10 1087.01 43.5575   0
  -4   2 -11 2028.96 52.9077   5
  -4   2 -12 557.659 35.4904   5
  -4   2 -13 156.090 29.8020   5
  -4   2 -14 1328.06 48.1519   5
  -4   2 -15 235.154 31.0517   5
  -4   2 -16 209.109 32.5135   5
  -4   2 -17 237.456 28.6873   5
  -4   2 -18 199.198 27.4350   5
  -4   2 -20-24.3539 27.6402   5
  -4   2 -21 17.6793 31.3785   5
  -4   1  19 154.310 47.7800   1
  -4   1  18 164.686 46.4112   1
  -4   1  17 166.135 42.7175   1
  -4   1  16 100.095 38.8666   1
  -4   1  15 556.087 48.1900   1
   4  -1 -15 583.053 58.3563   4
  -4   1  14 1698.96 62.3275   1
   4  -1 -14 1490.23 68.4273   4
   4  -1 -13 49.7300 48.8617   4
  -4   1  13 208.880 41.5850   1
  -4   1  12 2275.01 66.4651   1
   4  -1 -12 2393.06 71.8295   4
   4  -1 -11-26.3014 43.8209   4
  -4   1  11-0.78137 38.3918   1
  -4   1  10 1898.35 57.8219   1
   4  -1 -10 1775.32 63.3073   4
  -4   1   9 728.023 42.1363   1
   4  -1  -9 659.580 48.3682   4
   4  -1  -8 120.933 39.4238   4
  -4   1   8 92.5395 33.0493   1
   4  -1  -7 291.262 40.6632   4
  -4   1   7 346.767 34.1421   1
  -4   1   6 1124.35 46.2200   1
   4  -1  -6 1008.60 51.0896   4
  -4   1   5 1628.92 51.7181   1
   4  -1  -5 1661.88 57.2635   4
  -4   1   4 3909.35 67.4168   1
   4  -1  -4 3605.30 71.2686   4
   4  -1  -3 248.416 39.6605   4
  -4   1   3 211.758 19.0108   5
  -4   1   3 192.988 31.5198   1
  -4   1   2 990.800 40.9429   1
  -4   1   2 1095.68 29.0785   5
   4  -1  -2 1030.31 49.5291   4
   4  -1  -1 30.3261 23.3964   0
  -4   1   1 27.6376 16.8919   5
   4  -1  -1 10.6880 36.7971   4
  -4   1   0 18.7295 18.0520   5
   4  -1   0 12.3216 22.5239   0
   4  -1   0 8.02697 37.2915   4
  -4   1  -1 794.153 28.5613   5
   4  -1   1 738.948 30.7842   0
   4  -1   2 138.209 57.1637   3
   4  -1   2 105.872 23.6588   0
  -4   1  -2 115.019 20.4201   5
   4  -1   3 1484.16 67.6886   3
  -4   1  -3 1386.20 37.9281   5
   4  -1   3 1302.89 36.8170   0
   4  -1   4 4215.60 59.3440   0
   4  -1   4 4426.20 90.2173   3
  -4   1  -4 4161.19 59.8073   5
   4  -1   5 15684.3 149.636   3
   4  -1   5 14861.4 107.159   0
  -4   1  -5 15840.5 110.730   5
   4  -1   6 1481.69 67.4622   3
   4  -1   6 1353.76 43.5022   0
  -4   1  -6 1608.48 42.8370   5
   4  -1   7 7798.50 111.911   3
   4  -1   7 7746.88 83.5559   0
  -4   1  -7 7956.73 83.1611   5
   4  -1   8 2974.81 79.5361   3
   4  -1   8 3092.14 58.1668   0
  -4   1  -8 3250.37 58.5936   5
  -4   1  -9 84.1567 27.2184   5
   4  -1   9 40.4938 26.7985   0
  -4   1 -10 28.4850 26.1924   5
  -4   1 -11 302.507 31.4950   5
  -4   1 -12 134.861 29.3671   5
  -4   1 -13 1205.18 43.3970   5
  -4   1 -14 1271.22 44.8358   5
  -4   1 -15 1263.97 47.2067   5
  -4   1 -16 5.59129 26.2049   5
  -4   1 -17-60.4596 23.7192   5
  -4   1 -19 87.3019 26.5085   5
  -4   1 -20 377.209 29.6490   5
  -4   1 -21 1160.75 46.0731   5
   4   0 -20 451.503 77.8946   4
   4   0 -19 191.682 65.5408   4
   4   0 -18 614.275 69.2258   4
  -4   0  17 217.034 44.7098   1
   4   0 -17 455.593 62.6733   4
  -4   0  16 409.309 45.3713   1
   4   0 -16 588.694 65.3172   4
   4   0 -15 223.747 56.3392   4
  -4   0  15 282.122 42.4870   1
  -4   0  14 1053.81 52.5606   1
   4   0 -14 987.398 66.5298   4
  -4   0  13 955.356 51.2838   1
   4   0 -13 935.001 64.8609   4
   4   0 -12 123.809 51.0461   4
  -4   0  12 25.9926 40.8735   1
  -4   0  11 5847.21 91.5257   1
   4   0 -11 6026.13 103.667   4
  -4   0  10 4678.57 82.0419   1
   4   0 -10 4444.67 90.2753   4
   4   0  -9 118.135 45.6259   4
  -4   0   9 88.7087 35.5931   1
  -4   0   8 1345.26 52.0278   1
   4   0  -8 1351.68 59.8753   4
  -4   0   7 2583.55 60.5084   1
   4   0  -7 2585.05 70.8384   4
   4   0  -6 72.5897 42.2960   4
  -4   0   6 129.977 31.6180   1
  -4   0   5 650.144 38.7855   1
   4   0  -5 681.343 47.9299   4
   4   0  -4 831.087 49.9355   4
   4   0  -3 222.956 42.0660   4
  -4   0   3 292.496 19.8365   5
   4   0  -2 122.350 41.8767   4
  -4   0   2 90.5117 16.9570   5
   4   0  -1 61.6922 41.7299   4
  -4   0   1 53.7927 17.0849   5
  -4   0   0 86.3846 17.4629   5
   4   0   0 56.5666 40.8829   4
  -4   0  -1 397.026 23.3432   5
   4   0   1 422.613 46.2863   4
  -4   0  -2 359.275 24.3012   5
   4   0   2 383.759 45.1820   4
  -4   0  -3 657.679 29.2273   5
   4   0   4 503.975 58.5804   3
  -4   0  -4 460.794 29.1314   5
   4   0   5 1229.06 63.7155   3
  -4   0  -5 1038.46 36.9530   5
   4   0   6 248.572 50.5717   3
  -4   0  -6 50.8582 25.3462   5
   4   0   7 225.877 52.6092   3
  -4   0  -7 257.714 29.5465   5
   4   0   8 133.837 46.7784   3
  -4   0  -8 167.937 27.8337   5
   4   0   9 300.727 51.6940   3
  -4   0  -9 215.445 27.6928   5
   4   0  10 276.344 47.1372   3
  -4   0 -10 367.218 30.0166   5
  -4   0 -11 419.711 31.8923   5
  -4   0 -12-21.5599 25.9710   5
  -4   0 -13 26.3743 26.5828   5
  -4   0 -14 336.402 33.9748   5
  -4   0 -15 92.5305 34.2618   5
  -4   0 -16 717.127 43.3578   5
  -4   0 -17 138.890 35.6915   5
  -4   0 -18 52.4170 26.9078   5
  -4   0 -22-51.7101 31.3629   5
   4   1 -19 308.888 69.0980   4
   4   1 -18 381.240 71.2239   4
   4   1 -17 592.330 68.8808   4
   4   1 -16 227.684 62.4575   4
   4   1 -15 409.314 61.3584   4
  -4  -1  15 348.014 42.0804   1
   4   1 -14 80.7913 54.5799   4
  -4  -1  14 58.4148 37.5431   1
   4   1 -13 251.875 55.4432   4
  -4  -1  13 272.712 43.6052   1
   4   1 -12 189.647 55.6601   4
  -4  -1  12 31.4412 40.2217   1
  -4  -1  11 13595.6 132.930   1
   4   1 -11 13884.6 154.759   4
  -4  -1  10 287.445 45.7419   1
   4   1 -10 351.680 60.5918   4
  -4  -1   9 7034.84 97.3700   1
   4   1  -9 6914.54 108.606   4
  -4  -1   8 319.785 39.1820   1
   4   1  -8 322.660 50.1229   4
  -4  -1   7 1526.15 51.4202   1
   4   1  -7 1644.44 65.1128   4
   4   1  -6-4.52096 45.5706   4
   4   1  -5-1.76971 44.9337   4
   4   1  -4 3013.40 74.1047   4
   4   1  -3 103.321 44.7075   4
  -4  -1   2 5318.99 55.6206   5
   4   1  -2 5176.72 91.1347   4
  -4  -1   1 8550.44 71.1362   5
   4   1  -1 8950.23 112.500   4
  -4  -1   0 310.232 23.4462   5
   4   1   0 352.455 52.0461   4
  -4  -1  -1 101.985 21.0809   5
   4   1   1 28.7500 48.8180   4
  -4  -1  -2 361.665 24.3893   5
   4   1   2 336.423 51.2336   4
  -4  -1  -3 290.541 23.0873   5
   4   1   3 164.573 46.4230   4
  -4  -1  -4 489.429 28.1697   5
  -4  -1  -5 594.255 30.7061   5
   4   1   6 10470.5 119.099   3
  -4  -1  -6 10356.7 90.4934   5
   4   1   7 3951.42 84.2440   3
  -4  -1  -7 3782.56 60.1267   5
   4   1   8 552.958 54.4509   3
  -4  -1  -8 446.679 32.3213   5
   4   1   9 140.999 47.4091   3
  -4  -1  -9 198.233 28.1609   5
   4   1  10 6.81543 43.2120   3
  -4  -1 -10 18.8781 26.0735   5
   4   1  11 210.161 45.6365   3
  -4  -1 -11 251.209 29.0596   5
  -4  -1 -12-4.47052 26.1719   5
  -4  -1 -13 295.850 31.4851   5
  -4  -1 -14 21.6493 27.4857   5
  -4  -1 -15 1856.64 54.4067   5
  -4  -1 -16 2636.42 64.5444   5
  -4  -1 -17 990.415 48.3000   5
  -4  -1 -18 5.88237 29.7544   5
  -4  -1 -19 129.032 28.1529   5
  -4  -1 -20 320.074 32.5072   5
  -4  -1 -21 261.726 29.0918   5
  -4  -1 -22 47.6023 31.5065   5
   4   2 -18 179.706 69.6362   4
   4   2 -17 73.0215 63.9041   4
   4   2 -16 92.0239 61.5793   4
   4   2 -15-12.6409 55.7373   4
   4   2 -14-117.456 51.4431   4
   4   2 -13-45.2238 50.6268   4
  -4  -2  13 34.7670 37.9645   1
  -4  -2  12 346.866 43.8460   1
   4   2 -12 574.966 60.4817   4
  -4  -2  11 3035.37 71.7187   1
   4   2 -11 3310.09 90.1837   4
   4   2 -10 193.623 52.9562   4
  -4  -2  10 105.208 41.9460   1
   4   2  -9 78.9456 51.8356   4
  -4  -2   9 3.09836 41.2185   1
  -4  -2   8 1639.03 58.5533   1
   4   2  -8 2007.05 74.1608   4
   4   2  -7 2246.12 75.8037   4
   4   2  -6 37.1017 48.7556   4
   4   2  -5 1070.19 61.7212   4
   4   2  -4 131.296 48.2311   4
   4   2  -3 330.551 50.8043   4
   4   2  -2 144.692 47.1113   4
  -4  -2   2 159.861 21.3437   5
  -4  -2   1 1431.76 36.1875   5
   4   2  -1 1678.78 64.8017   4
   4   2   0 165.424 52.3557   4
  -4  -2   0 142.313 23.4561   5
  -4  -2  -1 262.646 23.9318   5
   4   2   1 181.078 51.8795   4
  -4  -2  -2 394.227 26.7504   5
   4   2   2 354.723 55.5752   4
  -4  -2  -3 996.729 34.1090   5
   4   2   3 1077.93 61.6983   4
  -4  -2  -4 165.322 26.2989   5
   4   2   4 115.891 50.1680   4
  -4  -2  -5 134.244 25.0715   5
  -4  -2  -6 173.209 30.4588   5
  -4  -2  -7 1962.22 49.0204   5
   4   2   8 135.558 47.3224   3
  -4  -2  -8 71.6972 28.2461   5
   4   2   9 140.515 48.2472   3
  -4  -2  -9 64.9296 28.1234   5
   4   2  10 95.5923 42.5130   3
  -4  -2 -10 41.0025 28.0254   5
  -4  -2 -11 412.924 35.2769   5
  -4  -2 -12 429.262 33.7886   5
  -4  -2 -13 142.020 31.0430   5
  -4  -2 -14 217.661 31.7252   5
  -4  -2 -15 182.591 37.7041   5
  -4  -2 -16 2300.10 62.5681   5
  -4  -2 -17 333.558 39.8360   5
  -4  -2 -18 443.324 38.7599   5
  -4  -2 -19 557.100 37.5031   5
   4   3 -17 729.939 81.1158   4
   4   3 -16-38.0695 63.0862   4
   4   3 -15-104.743 64.5803   4
   4   3 -14-106.065 60.1165   4
   4   3 -13 487.222 64.4252   4
   4   3 -12 624.411 65.9276   4
  -4  -3  11 1060.13 50.9498   1
   4   3 -11 1067.53 70.4401   4
  -4  -3  10 3405.85 72.5578   1
   4   3 -10 3357.30 94.7600   4
   4   3  -9 3727.92 97.1272   4
   4   3  -8 6623.97 117.600   4
   4   3  -7 939.028 68.6526   4
   4   3  -6 2362.16 80.4299   4
   4   3  -5 249.102 55.1033   4
   4   3  -4-45.5657 51.4130   4
   4   3  -3 304.334 55.0474   4
   4   3  -2 744.679 60.1899   4
  -4  -3   1 7012.93 73.8931   5
   4   3  -1 7284.21 113.653   4
  -4  -3   0 3647.01 56.3958   5
   4   3   0 4027.12 93.5005   4
  -4  -3  -1 2983.07 51.6874   5
   4   3   1 2832.12 85.7070   4
  -4  -3  -2 3401.52 54.9299   5
   4   3   2 3354.34 89.7452   4
  -4  -3  -3 82.4116 24.5451   5
   4   3   3 46.1448 61.4043   4
  -4  -3  -4 115.976 24.2057   5
   4   3   4-59.8496 56.9419   4
  -4  -3  -5 134.628 27.1063   5
  -4  -3  -6 293.207 31.8748   5
  -4  -3  -7 263.753 32.4956   5
  -4  -3  -8 766.722 41.9394   5
  -4  -3  -9 11081.3 106.504   5
  -4  -3 -10 243.646 33.3932   5
  -4  -3 -11 974.654 43.3892   5
  -4  -3 -12 475.794 36.1251   5
  -4  -3 -13 35.4637 29.2929   5
  -4  -3 -14 320.423 35.5072   5
  -4  -3 -15 398.386 37.8216   5
  -4  -3 -16 376.280 40.6770   5
  -4  -3 -17 739.411 47.4714   5
  -4  -3 -18 3162.86 70.5414   5
  -4  -3 -19 172.242 31.7560   5
  -4  -3 -20-11.6444 28.9549   5
   4   4 -16-104.712 71.8238   4
   4   4 -15 79.8052 68.3081   4
   4   4 -14 350.237 67.5639   4
   4   4 -13 173.528 65.0737   4
   4   4 -12 75.0923 61.2433   4
   4   4 -11 231.256 62.3512   4
   4   4 -10-28.3609 62.1587   4
   4   4  -9 34.0846 61.8241   4
   4   4  -8 4776.46 108.828   4
   4   4  -7 501.251 69.0682   4
   4   4  -6 14.7136 58.0846   4
  -4  -4   6 35.2932 32.1671   6
   4   4  -5 39.7095 56.2260   4
  -4  -4   5 151.863 31.7300   6
   4   4  -4 831.777 67.9671   4
   4   4  -3 62.1166 54.9217   4
   4   4  -2 170.776 55.5270   4
   4   4  -1-76.1850 53.6669   4
  -4  -4   1-16.7734 23.5169   5
   4   4   0 35.1868 55.1414   4
  -4  -4   0 47.6643 25.0604   5
   4   4   1 173.773 60.7409   4
  -4  -4  -1 163.916 26.1975   5
  -4  -4  -2-17.7589 26.0943   5
   4   4   2-83.0305 57.1912   4
  -4  -4  -3 1231.38 43.7745   5
   4   4   3 1478.52 75.0516   4
  -4  -4  -4 972.587 41.3633   5
   4   4   4 1304.70 73.3931   4
  -4  -4  -5 162.708 31.1973   5
   4   4   5 60.9058 55.9350   4
  -4  -4  -6 232.131 31.7246   5
  -4  -4  -7 113.162 31.7182   5
  -4  -4  -8 130.558 32.1868   5
  -4  -4  -9 148.882 32.4507   5
  -4  -4 -10 425.208 36.4974   5
  -4  -4 -11 819.763 42.6699   5
  -4  -4 -12 109.681 31.9358   5
  -4  -4 -13 71.4141 31.4133   5
  -4  -4 -14 36.0767 27.9900   5
  -4  -4 -15 22.6280 28.0915   5
  -4  -4 -16-2.54236 30.8804   5
  -4  -4 -17 163.825 34.4266   5
  -4  -4 -18 204.922 35.8590   5
  -4  -4 -19 1193.76 51.9576   5
  -4  -4 -20 396.291 39.8579   5
  -4  -4 -21 741.585 43.8795   5
   4   5 -14 245.745 70.9494   4
   4   5 -13 31.9224 66.7727   4
   4   5  -9 207.336 68.1747   4
   4   5  -8 187.349 67.3167   4
  -4  -5   8 78.5033 35.3667   6
   4   5  -7 303.216 67.0943   4
  -4  -5   7 165.575 39.5269   6
  -4  -5   6 1520.23 51.2349   6
   4   5  -6 1514.17 79.6151   4
   4   5  -5-33.8192 59.2028   4
  -4  -5   5 93.4666 35.9760   6
   4   5  -4 82.1564 60.8731   4
   4   5  -3 153.076 59.5269   4
   4   5  -2 247.399 62.3143   4
   4   5  -1 110.814 57.6549   4
   4   5   0-11.6656 55.9164   4
  -4  -5   0 37.4156 25.2535   5
   4   5   1 48.9662 59.6845   4
  -4  -5  -1-3.22719 26.7384   5
  -4  -5  -2 12.5278 27.1025   5
   4   5   2-17.7748 59.2596   4
  -4  -5  -3 1195.94 45.7605   5
   4   5   3 1257.13 76.3847   4
  -4  -5  -4 83.9485 32.9512   5
   4   5   4 123.754 63.2269   4
  -4  -5  -5 136.325 33.1099   5
   4   5   5-38.9225 58.0769   4
  -4  -5  -6 65.3371 30.1468   5
  -4  -5  -7 6.58937 31.0198   5
  -4  -5  -8-27.2333 33.7115   5
  -4  -5  -9-14.2613 32.0073   5
  -4  -5 -10-33.9437 31.6772   5
  -4  -5 -11 328.153 39.1475   5
  -4  -5 -12 1141.00 50.6473   5
  -4  -5 -13-5.49993 32.0128   5
  -4  -5 -14 115.387 34.7894   5
  -4  -5 -15-39.1216 33.1734   5
  -4  -5 -16-56.0866 34.7093   5
  -4  -5 -17-59.1040 33.2133   5
  -4  -5 -18-28.2195 32.6664   5
  -4  -5 -20 412.969 39.0827   5
   4   6 -12 11.3210 73.9771   4
   4   6 -11-107.637 74.0497   4
   4   6 -10 151.260 71.7121   4
   4   6  -9 314.646 71.9159   4
  -4  -6   9-31.5330 41.0004   6
   4   6  -8-32.3623 60.3210   4
  -4  -6   8 76.6597 43.1838   6
   4   6  -7-102.120 65.9219   4
  -4  -6   7-3.10888 37.2000   6
   4   6  -6 37.8148 65.7710   4
  -4  -6   6 138.297 39.1491   6
  -4  -6   5 1990.79 62.1129   6
   4   6  -5 1993.81 88.1102   4
   4   6  -4 791.623 74.2323   4
   4   6  -3 247.583 65.4343   4
   4   6  -2 11.6348 61.7952   4
   4   6  -1 46.9953 59.5769   4
   4   6   0 26.6964 61.4843   4
  -4  -6   0 2.38044 31.4120   5
   4   6   1 88.4855 62.1039   4
  -4  -6  -1-21.5884 32.6955   5
  -4  -6  -2 8.74570 31.4561   5
  -4  -6  -3 267.835 37.9338   5
   4   6   3 296.546 66.6786   4
  -4  -6  -4 752.839 42.8765   5
   4   6   4 975.229 76.4451   4
  -4  -6  -5 115.016 37.1560   5
   4   6   5 78.3667 62.6005   4
  -4  -6  -6-53.7980 31.7237   5
  -4  -6  -7-33.7494 34.3896   5
  -4  -6  -8-28.8307 33.6233   5
  -4  -6  -9-18.8036 34.0852   5
  -4  -6 -10-25.3539 34.0578   5
  -4  -6 -11 8.41028 35.2460   5
  -4  -6 -12 12.5140 34.4364   5
  -4  -6 -13 286.196 39.8473   5
  -4  -6 -14 285.292 40.7941   5
  -4  -6 -15 190.365 37.8432   5
  -4  -6 -16 186.020 39.2843   5
  -4  -6 -17 100.098 33.2985   5
  -4  -6 -18 56.5886 30.2409   5
  -4  -7  12 301.554 53.5101   6
  -4  -7  11 46.3717 49.1038   6
   4   7 -10 473.306 82.9705   4
  -4  -7  10 28.0106 48.6915   6
   4   7  -9 140.139 75.9418   4
  -4  -7   9 192.497 47.1972   6
  -4  -7   8 221.536 45.8601   6
  -4  -7   7 7.68882 41.3948   6
   4   7  -6-21.1896 67.9622   4
  -4  -7   6-86.6047 40.6535   6
  -4  -7   5 98.1285 42.7406   6
   4   7  -5 432.368 73.6418   4
  -4  -7   4 734.039 53.1734   6
   4   7  -4 1131.16 81.5990   4
   4   7  -3 285.080 69.3515   4
   4   7  -2 73.2741 66.6867   4
   4   7  -1 74.0756 66.1887   4
   4   7   0 130.674 68.6301   4
   4   7   1 63.3242 66.4552   4
  -4  -7  -1 103.266 35.4341   5
  -4  -7  -2 108.667 35.8223   5
   4   7   2-62.7966 64.4498   4
  -4  -7  -3-20.6941 34.6064   5
   4   7   3 30.5299 65.7470   4
  -4  -7  -4-61.4662 32.8646   5
   4   7   4 164.696 68.0945   4
  -4  -7  -5 87.8130 40.6831   5
   4   7   5 89.4302 66.2965   4
  -4  -7  -6-7.54672 37.2827   5
  -4  -7  -7 57.2435 38.4363   5
  -4  -7  -8 40.2958 39.6175   5
  -4  -7  -9 62.3048 41.2152   5
  -4  -7 -10 46.6183 42.0686   5
  -4  -7 -11 104.290 39.6661   5
  -4  -7 -12 66.5400 39.2523   5
  -4  -7 -13 105.159 38.5873   5
  -4  -7 -14 119.711 36.7667   5
  -4  -7 -15 6.92307 37.6280   5
  -4  -7 -16-38.1475 38.0044   5
  -4  -8   8 142.973 51.8395   6
   4   8  -7 32.6966 77.2147   4
  -4  -8   7 75.5830 48.4869   6
  -4  -8   6-12.9348 44.2313   6
   4   8  -6 669.315 82.4817   4
  -4  -8   5-9.21621 45.6097   6
   4   8  -5 558.995 76.2785   4
   4   8  -4 21.0652 69.3067   4
  -4  -8   4 187.257 51.8752   6
   4   8  -3 44.3135 71.9691   4
  -4  -8   3 411.807 50.7693   6
   4   8  -2 1099.36 87.6550   4
   4   8  -1 430.082 82.7767   4
   4   8   0 312.333 79.3958   4
  -4  -8  -1-12.8690 32.4216   5
  -4  -8  -3-0.85801 35.2459   5
   4   8   3 229.392 78.8591   4
  -4  -8  -4 262.953 44.1352   5
   4   8   4 23.8987 75.9249   4
  -4  -8  -5 1101.01 58.6308   5
   4   8   5 734.101 82.3674   4
  -4  -8  -6 1270.72 63.7546   5
  -4  -8  -7 1350.82 65.7728   5
  -4  -8  -8 656.878 56.9239   5
  -4  -8  -9 203.960 49.3896   5
  -4  -8 -10 148.296 45.1427   5
  -4  -9  -2 202.313 37.6017   5
  -4  -9  -3 169.227 42.2644   5
  -4  -9  -8 176.774 47.6074   5
  -5   7   9 181.913 50.6444   1
   5  -7  -8 476.261 64.4571   0
  -5   7   8 291.957 49.4161   1
   5  -7  -7 548.654 60.3491   0
  -5   7   7 389.139 53.1815   1
   5  -7  -6 263.392 50.8272   0
   5  -7  -5 30.4205 49.2803   0
   5  -7  -4 44.3870 47.6552   0
   5  -7  -3 884.130 62.7749   0
   5  -7  -2 308.765 52.1234   0
   5  -7  -1 60.1649 47.3322   0
   5  -7   0 122.153 50.0773   0
   5  -7   1 269.647 52.6281   0
   5  -7   2 132.497 49.0166   0
   5  -7   3 152.259 49.6225   0
   5  -7   4 92.1613 46.2532   0
   5  -7   5 95.7797 46.6002   0
  -5   6  11-47.3253 49.7114   1
  -5   6  10-49.2675 46.4850   1
  -5   6   9-0.54185 47.1463   1
  -5   6   8 362.448 48.4086   1
  -5   6   7 1118.82 60.7973   1
  -5   6   6 323.663 46.8174   1
   5  -6  -6 333.009 51.6897   0
   5  -6  -5-9.23524 41.6264   0
  -5   6   5 127.955 41.1519   1
  -5   6   4 190.241 41.5836   1
   5  -6  -4 47.1181 41.3918   0
   5  -6  -3 16.0002 41.3218   0
   5  -6  -2 466.862 48.6066   0
   5  -6  -1 316.685 46.8191   0
   5  -6   0 155.148 43.9663   0
   5  -6   1 1438.10 63.6597   0
   5  -6   2 1017.69 59.2422   0
   5  -6   3-52.7056 42.2281   0
   5  -6   4 117.337 43.5196   0
   5  -6   5 837.951 58.2233   0
   5  -6   6 1140.34 63.9838   0
   5  -6   7 324.251 50.6736   0
   5  -6   8 711.267 57.7539   0
   5  -6   9 632.236 58.3434   0
   5  -6  10 61.7292 45.4276   0
  -5   5  13 264.317 55.7785   1
  -5   5  12 126.689 48.4727   1
  -5   5  11 261.709 53.5755   1
  -5   5  10 620.835 55.1165   1
  -5   5   9 148.914 43.8636   1
  -5   5   8 101.071 41.0746   1
   5  -5  -7 586.019 71.3010   3
  -5   5   7 379.265 45.1013   1
   5  -5  -6 368.534 69.4657   3
  -5   5   6 255.688 42.6268   1
   5  -5  -5 272.367 44.9794   0
  -5   5   5 200.264 44.1181   1
   5  -5  -4 3251.18 98.4965   3
  -5   5   4 3114.08 76.0454   1
   5  -5  -4 3012.40 78.8091   0
  -5   5   3 288.224 43.9972   1
   5  -5  -3 252.633 44.6687   0
   5  -5  -2 15.8297 39.3104   0
  -5   5   2 41.3884 34.1645   1
   5  -5  -1 209.786 62.1907   3
   5  -5  -1 451.514 45.8515   0
   5  -5   0-64.1644 38.3752   0
   5  -5   1 73.7520 39.4431   0
   5  -5   2 0.09875 37.9695   0
   5  -5   3 21.4731 37.7566   0
   5  -5   4-7.44992 37.8266   0
   5  -5   5 213.556 40.7987   0
   5  -5   6 776.242 50.4762   0
   5  -5   7 870.658 54.7587   0
   5  -5   8 25.4168 39.4890   0
   5  -5   9 58.1669 41.9536   0
   5  -5  10 63.8218 40.0715   0
  -5   5 -10 79.1522 30.0324   5
   5  -5  12 621.241 56.8811   0
   5  -5  13 422.778 54.5222   0
  -5   4  14 613.981 61.1626   1
  -5   4  13 206.464 49.4302   1
  -5   4  12 57.1365 47.7342   1
  -5   4  11 128.955 46.1143   1
  -5   4  10 138.842 48.6860   1
   5  -4  -9 276.660 69.5410   3
  -5   4   9 31.4493 41.0747   1
   5  -4  -8 663.431 72.3039   3
  -5   4   8 411.751 49.3015   1
   5  -4  -7 175.948 64.7352   3
  -5   4   7 117.336 42.3369   1
  -5   4   6 400.491 42.9565   1
   5  -4  -6 215.738 63.8349   3
   5  -4  -5-88.9797 63.8191   3
  -5   4   5 21.4989 35.7910   1
   5  -4  -4 77.3286 62.5146   3
   5  -4  -4 146.931 40.2377   0
  -5   4   4 105.702 35.1005   1
   5  -4  -3 24.2178 62.7096   3
  -5   4   3 12.5145 34.0602   1
   5  -4  -3 9.09232 38.3877   0
   5  -4  -2-5.52655 60.6387   3
  -5   4   2-46.6443 35.2413   1
   5  -4  -2 9.59901 38.0242   0
  -5   4   1 1428.57 54.3628   1
   5  -4  -1 1443.52 81.3177   3
   5  -4  -1 1450.53 56.1486   0
   5  -4   0 169.746 37.8403   0
   5  -4   0 140.722 61.0774   3
  -5   4   0 190.827 36.6712   1
   5  -4   1 49.4951 37.2519   0
  -5   4  -1 72.7787 32.7494   1
   5  -4   2 15.4682 38.2171   0
   5  -4   3-58.2121 35.0509   0
   5  -4   4 245.395 37.1852   0
   5  -4   5 119.669 35.2031   0
   5  -4   6 8.98291 33.5662   0
  -5   4  -6 27.1394 23.7063   5
   5  -4   7 2.67364 33.7794   0
  -5   4  -7 20.8899 26.3344   5
   5  -4   8 189.957 39.7367   0
  -5   4  -8 53.7712 27.9295   5
   5  -4   9 64.3833 38.5088   0
  -5   4  -9-24.0047 30.5161   5
   5  -4  10-29.4379 37.6323   0
  -5   4 -10-9.40072 27.2615   5
   5  -4  11 96.6018 40.0105   0
  -5   4 -11 338.501 34.7121   5
   5  -4  12 55.5339 43.2602   0
  -5   4 -12 257.192 34.9061   5
  -5   4 -13 190.208 26.6821   5
  -5   3  15 35.1422 47.7136   1
  -5   3  14 472.525 55.4627   1
  -5   3  13 210.885 46.1773   1
  -5   3  12 278.705 46.6000   1
  -5   3  11 247.810 48.7874   1
  -5   3  10 137.379 44.9430   1
  -5   3   9 1425.46 61.2824   1
   5  -3  -8 343.061 70.3552   3
  -5   3   8 178.220 46.1693   1
   5  -3  -7 167.809 66.1867   3
  -5   3   7 2.67837 38.8993   1
  -5   3   6 577.070 46.8456   1
   5  -3  -6 679.974 69.5517   3
   5  -3  -5 129.795 65.8193   3
  -5   3   5 2.33464 36.7591   1
  -5   3   4 1150.78 53.5310   1
   5  -3  -4 1225.20 79.2950   3
  -5   3   3 684.838 45.4645   1
   5  -3  -3 709.719 73.5432   3
   5  -3  -2 117.788 62.8033   3
  -5   3   2 21.7925 36.3849   1
  -5   3   2 70.5912 25.6829   5
   5  -3  -2 45.3980 35.9990   0
   5  -3  -1 99.7980 33.9233   0
   5  -3  -1 114.928 64.7404   3
  -5   3   1 4.15374 37.1722   1
  -5   3   1 122.877 28.4124   5
  -5   3   0 5492.48 89.0892   1
   5  -3   0 5563.13 121.385   3
  -5   3   0 5981.46 75.6944   5
   5  -3   0 5478.20 88.2462   0
   5  -3   1 7.53309 65.3210   3
   5  -3   1 39.6677 33.5823   0
  -5   3  -1-44.0336 37.6693   1
  -5   3  -1-45.2006 33.8588   5
  -5   3  -2 474.532 40.5796   1
   5  -3   2 499.532 70.1042   3
  -5   3  -2 402.800 35.9225   5
   5  -3   2 504.908 42.0118   0
   5  -3   3 70.0362 65.5314   3
   5  -3   3 20.0667 34.6337   0
  -5   3  -3 90.0343 32.6931   1
  -5   3  -3 57.2470 29.2046   5
   5  -3   4 1286.52 51.4553   0
   5  -3   4 1243.52 77.7095   3
  -5   3  -4 1375.05 44.9339   5
   5  -3   5 530.843 39.8368   0
  -5   3  -5 454.722 35.8701   5
  -5   3  -6-23.5378 28.7956   5
   5  -3   7-18.2400 31.5601   0
  -5   3  -7 88.7669 30.5139   5
   5  -3   8 507.043 40.0256   0
  -5   3  -8 541.113 37.3899   5
   5  -3   9 585.831 42.9375   0
  -5   3  -9 732.602 41.0134   5
   5  -3  10 1900.13 62.7591   0
  -5   3 -10 2187.96 59.9570   5
   5  -3  11 34.1415 32.6431   0
  -5   3 -11-7.73339 30.2500   5
  -5   3 -12 276.482 34.5821   5
  -5   3 -13-72.0257 25.3650   5
  -5   3 -14 14.0238 23.5907   5
  -5   3 -15 93.0461 26.0790   5
  -5   3 -16 152.027 35.4004   5
  -5   2  16 29.8778 47.1049   1
  -5   2  15 78.3060 46.8289   1
  -5   2  14 75.4959 43.7467   1
  -5   2  13 126.487 43.1467   1
  -5   2  12 365.529 47.2967   1
  -5   2  11 11.9481 39.9244   1
  -5   2  10 706.120 52.0457   1
  -5   2   9 1854.05 68.1171   1
  -5   2   8 149.065 47.2221   1
  -5   2   7 1838.68 64.8482   1
  -5   2   6 71.0236 38.8608   1
  -5   2   5 2384.49 66.5939   1
  -5   2   4 759.321 48.7236   1
   5  -2  -3 251.635 69.4665   3
  -5   2   3 101.811 37.6641   1
  -5   2   2 1350.13 53.2494   1
   5  -2  -2 1310.65 80.1612   3
  -5   2   1 4104.99 77.4024   1
   5  -2  -1 3802.41 104.117   3
  -5   2   1 4189.55 62.5623   5
  -5   2   0 4008.77 74.9506   1
   5  -2   0 4110.53 104.843   3
  -5   2   0 3944.53 63.6928   5
  -5   2  -1 270.958 41.3024   1
  -5   2  -1 317.557 37.3216   5
  -5   2  -2 15027.9 132.594   1
   5  -2   2 15843.6 176.838   3
  -5   2  -2 15520.1 118.769   5
   5  -2   3 8853.40 141.227   3
  -5   2  -3 8736.04 95.2230   5
   5  -2   4 289.319 72.8113   3
  -5   2  -4 470.622 38.6037   5
   5  -2   5 4001.92 105.619   3
  -5   2  -5 4172.41 69.1313   5
   5  -2   6 1866.87 83.5621   3
  -5   2  -6 2013.18 52.6067   5
   5  -2   7-59.2209 63.1888   3
  -5   2  -7 53.7877 29.3713   5
   5  -2   8 1814.47 80.2337   3
  -5   2  -8 2341.76 58.3540   5
  -5   2  -9 1001.26 44.0430   5
  -5   2 -10 733.396 40.4982   5
  -5   2 -11 1342.28 49.5796   5
  -5   2 -12 707.080 41.1655   5
  -5   2 -13 360.180 34.9383   5
  -5   2 -14 207.467 32.1784   5
  -5   2 -15 145.095 29.0886   5
  -5   2 -16-17.1769 26.5349   5
  -5   1  16 10.7731 45.8560   1
  -5   1  15 37.7518 44.4748   1
  -5   1  14 97.1450 46.3135   1
  -5   1  13 96.8586 42.5607   1
  -5   1  12 18.9649 40.3613   1
  -5   1  11 1.26490 39.7014   1
  -5   1  10 35.8903 38.9256   1
  -5   1   9 109.636 39.9243   1
  -5   1   8 1558.63 60.3918   1
  -5   1   7 2236.88 68.2917   1
  -5   1   6 3055.59 75.6826   1
  -5   1   5 24.5561 37.2115   1
   5  -1  -4 43.7522 50.9623   4
  -5   1   4 101.357 36.7262   1
  -5   1   3 76.0326 34.0427   1
   5  -1  -3-37.2813 50.0717   4
  -5   1   2 1083.79 48.7393   1
   5  -1  -2 1246.55 63.5763   4
  -5   1   1 2236.52 60.6849   1
  -5   1   1 2360.09 47.3021   5
   5  -1  -1 2462.51 73.9071   4
  -5   1   0 797.265 36.3835   5
   5  -1   0 527.876 56.0681   4
   5  -1   1 6041.62 125.026   3
  -5   1  -1 6503.60 78.4333   5
   5  -1   2 4909.03 114.856   3
  -5   1  -2 4498.65 69.8380   5
   5  -1   3 6777.04 122.470   3
  -5   1  -3 6371.45 82.6911   5
   5  -1   4 1638.86 82.4304   3
  -5   1  -4 1281.21 49.0236   5
   5  -1   5 2611.90 92.5087   3
  -5   1  -5 2677.95 58.7870   5
   5  -1   6 746.283 71.5216   3
  -5   1  -6 912.821 40.9351   5
   5  -1   7 1315.65 75.0201   3
  -5   1  -7 1377.06 48.7047   5
   5  -1   8 113.182 63.1970   3
  -5   1  -8 92.8500 30.7761   5
  -5   1  -9 34.3175 31.3487   5
   5  -1  10 837.244 65.8488   3
  -5   1 -10 1097.43 47.0681   5
  -5   1 -11 51.0257 32.3879   5
  -5   1 -12 534.164 38.8116   5
  -5   1 -13 563.021 38.3184   5
  -5   1 -14-57.0953 28.8609   5
  -5   1 -15-46.6264 23.4931   5
  -5   1 -16 20.1507 27.9439   5
  -5   1 -17 25.5320 29.7749   5
  -5   1 -18 211.966 33.0081   5
  -5   0  18-0.84714 48.0165   1
  -5   0  17 172.636 50.1491   1
  -5   0  16 626.895 57.4244   1
   5   0 -15 135.114 61.8971   4
  -5   0  15 357.021 51.4948   1
   5   0 -14 165.245 62.5647   4
  -5   0  14 231.400 48.7961   1
   5   0 -13 332.498 62.4480   4
  -5   0  13 153.353 44.1766   1
   5   0 -12 195.454 60.8884   4
  -5   0  12 53.6846 41.8144   1
   5   0 -11 226.892 57.7303   4
  -5   0  11 178.021 45.2108   1
   5   0 -10 89.4385 54.0696   4
  -5   0  10 210.922 41.7430   1
   5   0  -9 328.797 57.1450   4
  -5   0   9 415.991 45.5876   1
   5   0  -8 176.086 55.3708   4
  -5   0   8 137.612 42.1024   1
   5   0  -7 277.948 53.8108   4
  -5   0   7 226.188 40.9540   1
  -5   0   6 595.832 47.5435   1
   5   0  -6 561.987 58.2412   4
   5   0  -5-24.8952 50.7018   4
  -5   0   5 34.2788 36.6766   1
  -5   0   4 363.140 42.6264   1
   5   0  -4 492.019 58.8110   4
   5   0  -3 248.426 56.9628   4
   5   0  -2-44.4616 51.0290   4
   5   0  -1 95.5161 53.3675   4
  -5   0   0 309.504 26.6940   5
   5   0   0 374.181 55.9217   4
  -5   0  -1 131.096 25.3306   5
   5   0   1 177.074 50.8317   4
  -5   0  -2 485.490 34.8644   5
  -5   0  -3 3523.17 63.8199   5
   5   0   4 3034.22 91.0051   3
  -5   0  -4 2810.61 59.7551   5
   5   0   5 1144.03 75.4134   3
  -5   0  -5 904.595 42.5064   5
   5   0   6 3932.08 100.463   3
  -5   0  -6 3770.23 66.1372   5
   5   0   7 314.504 63.7251   3
  -5   0  -7 312.779 34.6983   5
   5   0   8 553.954 64.5578   3
  -5   0  -8 750.691 39.9133   5
   5   0   9 923.106 67.6129   3
  -5   0  -9 928.500 41.3444   5
   5   0  10 203.562 57.1560   3
  -5   0 -10 80.7505 31.7789   5
  -5   0 -11 73.8597 29.1017   5
  -5   0 -12 360.427 34.2979   5
  -5   0 -13 813.518 42.3371   5
  -5   0 -14 519.259 39.6473   5
  -5   0 -15 163.192 34.0570   5
  -5   0 -16 294.455 35.3815   5
  -5   0 -17 141.216 31.3921   5
  -5  -1  16 13.0398 43.6412   1
  -5  -1  15 15.3039 43.2192   1
  -5  -1  14-51.1143 44.8549   1
   5   1 -13 294.130 65.9567   4
  -5  -1  13 337.671 50.8591   1
  -5  -1  12 422.815 50.1299   1
   5   1 -12 584.967 71.0137   4
   5   1 -11 301.001 63.9696   4
  -5  -1  11 46.3234 41.0228   1
  -5  -1  10 706.928 53.6436   1
   5   1 -10 787.708 69.8489   4
   5   1  -9 401.921 62.8962   4
  -5  -1   9 477.118 47.7763   1
   5   1  -8 108.907 54.5720   4
  -5  -1   8 177.075 42.4252   1
  -5  -1   7 466.581 45.3913   1
   5   1  -7 477.114 61.3719   4
  -5  -1   6-48.6831 35.5883   1
   5   1  -6 92.6069 54.3470   4
   5   1  -5-22.5703 51.0699   4
   5   1  -4 16.3098 49.1017   4
   5   1  -3 2450.96 80.9418   4
   5   1  -2 212.714 57.3098   4
   5   1  -1 62.2455 54.3697   4
  -5  -1   0 462.674 27.9009   5
   5   1   0 470.040 60.6298   4
  -5  -1  -1-2.63282 20.4881   5
   5   1   1 88.2430 57.4645   4
  -5  -1  -2 188.090 26.2164   5
   5   1   2 141.812 53.5900   4
  -5  -1  -3-7.80007 24.9502   5
  -5  -1  -4 30.3357 25.3325   5
  -5  -1  -5 1419.91 45.1147   5
   5   1   6 4031.34 99.2821   3
  -5  -1  -6 4054.44 68.7657   5
   5   1   7 2056.22 82.1972   3
  -5  -1  -7 1908.31 52.5122   5
   5   1   8 3283.97 93.4418   3
  -5  -1  -8 2937.85 63.4328   5
   5   1   9 706.813 67.6368   3
  -5  -1  -9 747.885 41.3206   5
   5   1  10 1304.44 72.7729   3
  -5  -1 -10 1523.31 50.5406   5
   5   1  11 259.941 55.3197   3
  -5  -1 -11 84.8090 30.8442   5
  -5  -1 -12-60.4636 29.0360   5
  -5  -1 -13 9.05522 29.9732   5
  -5  -1 -15 297.794 37.6466   5
  -5  -1 -16-58.7849 30.0254   5
  -5  -1 -17 194.763 36.2589   5
  -5  -1 -18 155.585 35.2930   5
  -5  -1 -19 196.657 33.9350   5
   5   2 -14 23.7731 69.3497   4
  -5  -2  14 240.183 47.8499   1
   5   2 -13 295.538 69.3268   4
  -5  -2  13 381.155 50.6503   1
   5   2 -12 300.024 65.2091   4
  -5  -2  12-46.0253 46.9346   1
  -5  -2  11 798.864 56.4564   1
   5   2 -11 997.724 79.3927   4
  -5  -2  10 817.249 56.0219   1
   5   2 -10 982.906 75.2288   4
  -5  -2   9 446.647 49.0600   1
   5   2  -9 321.015 67.3147   4
  -5  -2   8 1481.00 60.8179   1
   5   2  -8 1463.86 78.3693   4
   5   2  -7 363.565 63.6076   4
   5   2  -6 109.683 61.0421   4
   5   2  -5 435.573 64.0265   4
   5   2  -4 157.023 60.9314   4
   5   2  -3-6.85576 56.4133   4
   5   2  -2 141.647 59.4643   4
   5   2  -1 37.4212 55.3367   4
   5   2   0-2.49763 54.4311   4
  -5  -2  -1 11.6630 23.6086   5
   5   2   1 77.5601 56.5524   4
  -5  -2  -2 7.43455 23.1025   5
   5   2   2 58.4531 57.4703   4
  -5  -2  -3 91.6215 27.0595   5
   5   2   3 64.3797 53.1827   4
  -5  -2  -4 128.588 29.3480   5
  -5  -2  -5 45.2445 28.7693   5
  -5  -2  -6 57.7397 34.2309   5
  -5  -2  -7 101.871 32.8191   5
   5   2   8 31.3362 57.3177   3
  -5  -2  -8 24.3790 33.0047   5
   5   2   9 366.900 62.3941   3
  -5  -2  -9 235.404 36.1122   5
  -5  -2 -10 9.63495 31.9970   5
  -5  -2 -11 142.878 33.4760   5
  -5  -2 -12 62.0805 32.0630   5
  -5  -2 -13 139.397 33.2335   5
  -5  -2 -14 78.2497 33.6355   5
  -5  -2 -15 76.2526 32.4889   5
  -5  -2 -16 325.656 40.4628   5
  -5  -2 -17 35.7902 31.8392   5
   5   3 -14-75.6668 72.2175   4
   5   3 -13 105.424 68.4811   4
   5   3 -12 281.675 75.5676   4
  -5  -3  12 78.3804 42.1150   1
   5   3 -11 412.421 75.1613   4
  -5  -3  11 259.966 47.3765   1
  -5  -3  10 790.978 56.4152   1
   5   3 -10 864.414 78.6632   4
  -5  -3   9 3116.19 78.8850   1
   5   3  -9 3058.69 104.661   4
   5   3  -8 1820.44 91.7933   4
   5   3  -7 1379.77 84.0652   4
   5   3  -6 1018.18 78.8389   4
   5   3  -5 209.981 66.0650   4
   5   3  -4-66.2992 61.3570   4
   5   3  -3 131.180 61.2391   4
   5   3  -2 598.604 69.0843   4
   5   3  -1 107.005 62.4529   4
   5   3   0-21.7687 61.5156   4
  -5  -3  -1 1602.68 45.5748   5
   5   3   1 1892.34 82.9257   4
  -5  -3  -2 618.781 33.5171   5
   5   3   2 984.817 76.5912   4
  -5  -3  -3 56.6154 26.5378   5
   5   3   3 27.9519 62.5143   4
  -5  -3  -4 109.997 30.2188   5
   5   3   4 46.0385 61.0242   4
  -5  -3  -5-36.6053 29.0993   5
  -5  -3  -6 59.1381 32.3604   5
  -5  -3  -7 378.012 39.3992   5
  -5  -3  -8 3113.81 68.1046   5
  -5  -3  -9 305.637 38.4920   5
  -5  -3 -10-18.0681 31.9270   5
  -5  -3 -11 89.3937 32.6939   5
  -5  -3 -12-34.5234 30.5210   5
  -5  -3 -13 16.8485 33.0001   5
  -5  -3 -14 48.0690 32.2212   5
  -5  -3 -15-25.2216 30.4851   5
  -5  -3 -16 85.9108 35.0936   5
  -5  -3 -17 867.228 46.5419   5
  -5  -3 -18 206.275 38.2465   5
   5   4 -12 340.288 79.5680   4
   5   4 -11 152.420 76.9939   4
   5   4 -10-30.7749 66.4998   4
   5   4  -9 95.1673 70.2535   4
   5   4  -8 245.620 70.1048   4
   5   4  -7 613.717 76.5488   4
   5   4  -6 329.623 69.3670   4
   5   4  -5 1278.76 82.6212   4
   5   4  -4 108.836 66.5117   4
   5   4  -3-80.0264 67.2992   4
   5   4  -2 45.2290 63.5637   4
   5   4  -1 155.152 67.0762   4
   5   4   0-29.2740 63.3794   4
   5   4   1-18.3702 64.1180   4
  -5  -4  -2 5.30940 29.9471   5
   5   4   2 60.8485 66.1702   4
  -5  -4  -3 47.2281 28.1693   5
   5   4   3 158.033 66.3196   4
  -5  -4  -4 134.683 32.2231   5
   5   4   4 49.6402 61.6963   4
  -5  -4  -5 390.836 37.6066   5
  -5  -4  -6 185.851 31.7644   5
  -5  -4  -7 65.3065 30.3819   5
  -5  -4  -8 69.9730 33.2251   5
  -5  -4  -9 159.856 34.1775   5
  -5  -4 -10 5.66416 25.5364   5
  -5  -4 -11-21.4612 33.7182   5
  -5  -4 -12-28.7837 34.0061   5
  -5  -4 -13 16.1699 32.8632   5
  -5  -4 -14 84.2009 35.3314   5
  -5  -4 -15 10.7150 30.5520   5
  -5  -4 -16 122.418 33.4807   5
  -5  -4 -17 127.645 36.8743   5
   5   5 -10 35.5649 75.6139   4
   5   5  -9-120.738 79.2435   4
   5   5  -8 368.507 76.6645   4
   5   5  -7 2407.17 103.372   4
   5   5  -6 1449.10 95.2047   4
   5   5  -5 1342.80 89.5484   4
   5   5  -4 21.3740 72.5733   4
   5   5  -3-52.7852 70.6346   4
   5   5  -2 5.91988 69.1600   4
   5   5  -1 211.289 76.7862   4
   5   5   0 317.408 77.7289   4
   5   5   1 626.359 82.0547   4
  -5  -5  -2 1075.90 46.8857   5
   5   5   2 1290.06 89.9296   4
  -5  -5  -3 264.410 36.5774   5
   5   5   3 439.306 80.0788   4
  -5  -5  -4 540.764 42.0304   5
   5   5   4 266.008 74.9325   4
  -5  -5  -5 108.326 32.8165   5
   5   5   5-30.6306 70.6258   4
  -5  -5  -6-44.1003 31.6746   5
  -5  -5  -7-9.07613 34.6368   5
  -5  -5  -8 32.1711 35.2612   5
  -5  -5  -9 25.7622 34.6050   5
  -5  -5 -10 1110.74 56.9486   5
  -5  -5 -11 1453.02 58.1782   5
  -5  -5 -12 161.574 38.2744   5
  -5  -5 -13 78.6924 33.5644   5
  -5  -5 -14 77.5084 36.9468   5
  -5  -5 -15 9.25461 29.8272   5
  -5  -5 -16-5.07627 33.3206   5
   5   6  -8 148.506 84.3261   4
   5   6  -7 551.808 88.2363   4
   5   6  -6 964.118 89.8634   4
   5   6  -5 118.736 75.1152   4
   5   6  -4-125.073 74.9647   4
   5   6  -3-55.2196 70.3732   4
   5   6  -2 210.141 77.9657   4
   5   6  -1 325.888 79.6206   4
   5   6   0-94.2071 72.1805   4
   5   6   1-105.625 72.7448   4
   5   6   2 52.4441 74.7518   4
  -5  -6  -3-40.2685 31.8742   5
   5   6   3 239.271 79.0779   4
  -5  -6  -4-20.6184 31.8279   5
   5   6   4-63.0547 80.4110   4
  -5  -6  -5 7.88481 33.0111   5
   5   6   5-60.3396 81.8636   4
  -5  -6  -6 85.7989 32.0196   5
  -5  -6  -7-13.2910 34.1016   5
  -5  -6  -8 13.7124 33.8980   5
  -5  -6  -9 69.5931 41.2677   5
  -5  -6 -10 106.996 37.8744   5
  -5  -6 -11 170.012 43.4930   5
  -5  -6 -12 297.955 46.0489   5
  -5  -6 -13 288.218 44.2633   5
  -5  -6 -14 242.890 38.6536   5
   5   7  -4 268.167 80.5768   4
  -5  -7   4 602.827 55.5134   6
   5   7  -3 92.5451 78.8458   4
   5   7  -2 355.643 83.2203   4
   5   7  -1 153.646 78.5781   4
   5   7   1-35.2578 78.6844   4
   5   7   2 228.640 80.0167   4
   5   7   3 294.436 78.0978   4
  -5  -7  -5 251.445 38.6007   5
   5   7   5 191.928 74.0243   4
  -5  -7  -6 287.531 42.8059   5
  -5  -7  -7 159.267 41.3390   5
  -5  -7  -8 53.9046 42.3158   5
  -5  -7  -9 50.7803 38.1896   5
  -5  -7 -10-44.0055 39.1545   5
   5   8   1 78.8126 83.3022   4
   5   8   2 522.251 88.2935   4
   5   8   3 131.390 77.7696   4
  -5  -8  -4 239.590 43.7911   5
  -5  -8  -5 17.2883 36.7282   5
  -5  -8  -6-78.6039 35.5292   5
   6  -6  -5 130.763 50.0736   0
   6  -6  -4-36.3367 48.7108   0
   6  -6  -3-73.4577 50.3097   0
   6  -6  -2 332.901 54.5351   0
   6  -6  -1 186.838 52.5015   0
   6  -6   0 39.4037 51.9573   0
   6  -6   1 503.594 59.2828   0
   6  -6   2 532.158 59.3385   0
   6  -6   3 141.427 50.8184   0
   6  -5  -7 1834.27 105.834   3
  -6   5   7 1375.44 73.7247   1
   6  -5  -6 323.497 85.6138   3
  -6   5   6-11.8930 50.1062   1
   6  -5  -5 627.642 88.4750   3
  -6   5   5 369.844 54.3863   1
  -6   5   4 439.130 50.6736   1
   6  -5  -4 505.800 81.0123   3
  -6   5   3 448.551 50.1823   1
   6  -5  -3 59.4749 76.8251   3
   6  -5  -1 61.1835 78.0871   3
  -6   5  -1-22.6991 26.8321   5
  -6   5  -2 194.368 29.6823   5
  -6   5  -3-5.51712 26.5842   5
  -6   5  -4 557.130 41.2009   5
  -6   5  -5 5.60195 32.2530   5
   6  -4  -9 211.138 86.7914   3
   6  -4  -8 57.0075 86.3216   3
  -6   4   8 100.044 46.9474   1
   6  -4  -7 98.0012 84.7316   3
  -6   4   7 267.157 52.6386   1
   6  -4  -6-141.595 80.8974   3
  -6   4   6 79.7953 45.8835   1
  -6   4   5 933.906 57.4631   1
   6  -4  -5 792.381 92.3740   3
  -6   4   4 581.943 53.2691   1
   6  -4  -4 587.657 84.1764   3
   6  -4  -3 146.339 75.3973   3
  -6   4   3 10.6545 44.3410   1
   6  -4  -2 75.5967 75.6090   3
  -6   4   2-63.7879 40.7904   1
   6  -4  -1 264.630 80.0598   3
  -6   4   1 50.3950 41.2500   1
   6  -4   0 238.216 78.1798   3
  -6   4   0 206.455 42.9305   1
   6  -4   1 1036.71 86.3254   3
  -6   4  -1 1248.52 44.7259   5
   6  -4   2 22.3268 73.7994   3
  -6   4  -2 403.365 36.2621   5
  -6   4  -3 168.296 27.8016   5
  -6   4  -4 671.714 39.4382   5
  -6   4  -5 391.903 35.7080   5
  -6   4  -6 213.260 36.4306   5
  -6   4  -7 1589.74 58.8946   5
  -6   4  -8 339.331 38.9466   5
   6  -3 -11 124.833 83.6572   3
   6  -3 -10-77.0661 83.0572   3
   6  -3  -9 240.882 85.7755   3
  -6   3   9 290.868 54.3216   1
   6  -3  -8 225.349 81.5085   3
  -6   3   8 100.357 51.5749   1
   6  -3  -7 393.414 86.1084   3
  -6   3   7 57.9841 47.2783   1
   6  -3  -6 186.018 80.4339   3
  -6   3   6-3.95731 45.0505   1
   6  -3  -5 341.898 83.1961   3
  -6   3   5 97.9466 42.7391   1
  -6   3   4 407.012 51.0950   1
   6  -3  -4 657.149 83.5302   3
   6  -3  -3 186.333 74.0597   3
  -6   3   3 213.831 47.4587   1
  -6   3   2 881.927 53.7075   1
   6  -3  -2 875.714 89.2933   3
  -6   3   1 723.769 52.2123   1
   6  -3  -1 493.515 80.4258   3
   6  -3   0-32.1324 77.8225   3
  -6   3   0-23.5564 38.9621   1
   6  -3   1 270.771 75.3457   3
  -6   3  -1 352.108 32.4568   5
  -6   3  -1 212.134 41.3056   1
   6  -3   2 72.7960 72.6438   3
  -6   3  -2-45.6663 38.2880   1
  -6   3  -2-0.14374 26.9942   5
   6  -3   3 227.489 78.2863   3
  -6   3  -3 9.23576 27.6581   5
   6  -3   4-5.86609 67.5178   3
  -6   3  -4-24.6995 26.7970   5
  -6   3  -5-33.9139 27.9143   5
  -6   3  -8 1016.49 50.2890   5
  -6   3  -9 54.2696 34.5201   5
  -6   3 -10-42.5793 35.6277   5
  -6   2  10-25.8796 49.1288   1
  -6   2   9 163.158 54.6313   1
  -6   2   8 148.481 50.2474   1
  -6   2   7 88.5480 47.2167   1
  -6   2   6 351.766 52.9118   1
   6  -2  -5 67.9754 75.9971   3
  -6   2   5 15.6415 39.9640   1
   6  -2  -4 28.7139 72.6765   3
  -6   2   4 11.9895 41.3492   1
   6  -2  -3 22.1586 71.2820   3
  -6   2   3-69.6940 37.7030   1
   6  -2  -2 69.2106 76.0970   3
  -6   2   2-15.9280 41.1360   1
   6  -2  -1 259.028 73.7943   3
  -6   2   1 38.8362 39.0721   1
   6  -2   0 273.257 75.1081   3
  -6   2   0 181.123 41.7422   1
   6  -2   1 203.040 80.3621   3
  -6   2  -1 289.867 30.9645   5
  -6   2  -1 215.241 44.8175   1
  -6   2  -2 94.7024 39.7796   1
  -6   2  -2 143.237 29.4246   5
  -6   2  -3 15.7411 36.5752   1
  -6   2  -3 24.9711 25.8745   5
   6  -2   4 55.6369 72.0384   3
  -6   2  -4 76.4201 35.0347   1
  -6   2  -4 158.392 29.4284   5
   6  -2   5 175.272 73.2816   3
  -6   2  -5 94.4737 29.3123   5
   6  -2   6 119.930 70.9944   3
  -6   2  -6 130.082 31.2726   5
  -6   2  -7 249.417 33.4843   5
  -6   2  -8 110.349 35.1307   5
  -6   2  -9 226.929 37.5841   5
  -6   2 -10 353.709 39.0089   5
  -6   2 -11 69.0315 33.1679   5
  -6   2 -12 235.746 38.5853   5
  -6   1  11 293.335 53.7511   1
  -6   1  10 65.3052 48.8492   1
  -6   1   9 105.148 51.8456   1
  -6   1   8 200.795 53.7426   1
  -6   1   7 186.177 50.7896   1
  -6   1   6 248.742 50.2152   1
  -6   1   5-7.12435 46.4206   1
  -6   1   4 458.890 51.0972   1
  -6   1   3 278.366 46.7762   1
  -6   1   2 156.735 43.8933   1
  -6   1   1 412.452 44.9405   1
   6  -1  -1 371.817 80.8567   3
  -6   1   0-22.0292 39.5667   1
   6  -1   0 14.2736 71.2574   3
   6  -1   1 639.566 82.0797   3
   6  -1   2 1290.38 87.2983   3
  -6   1  -2 837.378 38.8608   5
   6  -1   3 429.121 79.0774   3
  -6   1  -3 60.3767 26.4115   5
   6  -1   4 139.493 73.3366   3
  -6   1  -4 92.6468 27.6957   5
  -6   1  -5 1.09300 27.8011   5
   6  -1   6-100.568 70.0261   3
  -6   1  -6 32.8865 27.2562   5
   6  -1   7 196.543 70.9075   3
  -6   1  -7 123.546 31.4939   5
   6  -1   8 136.136 74.0117   3
   6  -1   9-79.7041 66.7712   3
  -6   1  -9-7.37927 31.7255   5
  -6   1 -11-33.8000 32.6589   5
  -6   1 -12 740.126 43.9886   5
  -6   1 -13 112.101 33.5192   5
  -6   0  11 48.6305 47.6196   1
  -6   0  10 167.861 48.9631   1
  -6   0   9 86.3253 46.1583   1
  -6   0   8-95.1334 47.3320   1
  -6   0   7 500.050 53.6051   1
  -6   0   6 715.031 58.8515   1
  -6   0   5 573.918 57.3313   1
  -6   0   4 403.598 52.8933   1
   6   0  -4 215.410 65.2175   4
  -6   0   3 681.131 55.0222   1
   6   0  -3 694.694 71.7909   4
   6   0  -2 1365.74 79.8054   4
   6   0  -1 61.8941 64.6557   4
   6   0   0-60.6553 63.5044   4
   6   0   2 2126.98 103.242   3
  -6   0  -2 2304.24 56.5303   5
   6   0   3 2074.70 100.770   3
  -6   0  -3 2259.93 58.0910   5
   6   0   4 1777.27 95.2713   3
  -6   0  -4 1473.12 53.4555   5
   6   0   5 4339.49 118.215   3
  -6   0  -5 3863.64 74.2126   5
   6   0   6 680.344 79.4539   3
  -6   0  -6 526.301 43.5079   5
   6   0   7 184.405 74.9398   3
  -6   0  -7 429.446 42.6548   5
   6   0   8 478.852 75.9993   3
  -6   0  -8 842.719 46.6756   5
   6   0   9 224.417 70.6900   3
  -6   0  -9 209.210 36.3252   5
   6   0  10 555.725 78.9184   3
  -6   0 -10 231.568 38.0922   5
   6   0  11 389.186 73.3047   3
  -6   0 -11 831.815 49.3566   5
  -6   0 -12 83.0670 36.3548   5
  -6   0 -13 168.270 36.5655   5
   6   1 -12 103.510 69.4073   4
  -6  -1  11 21.5358 46.5317   1
   6   1 -11 423.216 76.9288   4
  -6  -1  10-11.0473 49.2514   1
   6   1 -10 470.951 73.5897   4
   6   1  -9 121.783 67.1524   4
  -6  -1   9-24.1365 48.0109   1
  -6  -1   8 64.5827 48.1922   1
   6   1  -7 44.4981 59.2784   4
  -6  -1   7 185.433 50.8991   1
   6   1  -6 145.124 66.1117   4
  -6  -1   6 114.071 47.9723   1
  -6  -1   5 1208.63 65.8049   1
   6   1  -5 1790.83 90.7352   4
   6   1  -4 769.792 76.8339   4
   6   1  -2-73.8149 67.6561   4
   6   1  -1 396.511 75.1262   4
   6   1   0 25.9334 66.0602   4
   6   1   1 1384.50 81.4055   4
  -6  -1  -3 497.019 38.0306   5
  -6  -1  -4 2223.13 61.8451   5
   6   1   5 1303.99 86.5888   3
  -6  -1  -5 1282.77 51.8445   5
   6   1   6 199.674 75.3160   3
  -6  -1  -6-10.4775 37.6277   5
   6   1   7 1267.76 89.9785   3
  -6  -1  -7 806.602 47.4810   5
   6   1   8 140.866 72.7030   3
  -6  -1  -8-47.1245 36.1309   5
   6   1   9 39.3030 71.8007   3
  -6  -1  -9 203.425 39.2254   5
  -6  -1 -11 3.89651 33.3638   5
  -6  -1 -12 185.873 37.5607   5
  -6  -1 -13 60.7700 33.7367   5
  -6  -1 -14 34.3448 34.6701   5
   6   2 -11 301.447 75.5913   4
  -6  -2  11 19.3737 51.1797   1
  -6  -2  10 4.62273 46.6825   1
   6   2 -10 541.234 78.3355   4
   6   2  -9 334.192 72.9842   4
  -6  -2   9 118.225 50.6569   1
   6   2  -8 9.00968 63.9896   4
  -6  -2   8 100.676 48.7277   1
   6   2  -7-50.9295 69.1459   4
  -6  -2   7 123.174 47.4066   1
  -6  -2   6 200.603 48.1698   1
   6   2  -6 230.786 69.9356   4
   6   2  -5 104.681 68.8618   4
   6   2  -4 240.876 72.0022   4
   6   2  -3 67.6827 72.1929   4
   6   2  -2 44.1651 69.9549   4
   6   2  -1 635.703 78.0484   4
   6   2   0 146.809 72.8075   4
   6   2   1-26.5343 67.6458   4
   6   2   2 13.2743 66.6144   4
  -6  -2  -3 199.020 35.5794   5
  -6  -2  -4 21.7107 38.8456   5
  -6  -2  -5 300.205 40.9742   5
  -6  -2  -6 2472.96 68.3285   5
   6   2   7 211.608 70.9910   3
  -6  -2  -7 311.344 42.5616   5
   6   2   8 1630.94 93.1492   3
  -6  -2  -8 1390.94 54.8720   5
  -6  -2  -9 789.361 49.2549   5
  -6  -2 -10 77.4595 35.9855   5
  -6  -2 -11 262.461 37.6499   5
  -6  -2 -12 170.821 39.3502   5
  -6  -2 -13 18.5277 34.8847   5
  -6  -3  10 134.662 53.3861   1
  -6  -3   9 182.576 49.7471   1
   6   3  -9 532.510 84.7085   4
   6   3  -8 155.503 69.2653   4
  -6  -3   8 33.5600 44.0698   1
   6   3  -7 145.402 68.9634   4
   6   3  -6-11.2946 69.5586   4
   6   3  -5 78.3085 70.5462   4
   6   3  -4 118.898 71.0915   4
   6   3  -3 161.157 69.5050   4
   6   3  -2 432.107 75.9745   4
   6   3  -1 284.986 76.0374   4
   6   3   0 91.4584 73.7532   4
   6   3   1 151.390 71.4670   4
   6   3   2 128.552 69.5732   4
   6   3   3 85.2048 67.6732   4
  -6  -3  -4 38.4528 31.7208   5
  -6  -3  -5-43.5258 35.1403   5
  -6  -3  -6-11.5661 38.3842   5
  -6  -3  -7 674.386 47.6282   5
  -6  -3  -8 782.033 49.5963   5
  -6  -3  -9 55.6403 36.5913   5
  -6  -3 -10 924.338 51.2925   5
  -6  -3 -11 73.9669 35.6904   5
  -6  -3 -12 214.901 39.1776   5
  -6  -3 -13 51.9597 36.1588   5
  -6  -4   9 76.4284 47.1335   1
   6   4  -6 37.8016 79.5580   4
   6   4  -5 149.553 75.8281   4
   6   4  -4 231.287 79.0155   4
   6   4  -3 209.162 78.7050   4
   6   4  -2-49.4507 72.5295   4
   6   4  -1-82.1082 71.2569   4
   6   4   0 127.007 72.7055   4
   6   4   1 176.057 75.6890   4
   6   4   2-0.29524 71.3809   4
  -6  -4  -4 89.2333 30.5059   5
  -6  -4  -5 154.680 31.8713   5
  -6  -4  -6 117.678 36.1597   5
  -6  -4  -7 64.2578 33.5875   5
  -6  -4  -8 37.5650 32.4951   5
  -6  -4  -9 290.469 42.6322   5
  -6  -4 -10 59.5776 35.9205   5
  -6  -4 -11-77.6325 34.6263   5
   6   5  -3 184.289 85.1953   4
   6   5  -2-135.796 80.5023   4
   6   5  -1-136.522 78.3455   4
   6   5   0-13.7274 77.7289   4
   6   5   1 184.529 82.2268   4
   6   5   2 249.617 81.8969   4
   6   5   3-84.4727 81.4500   4
   6   5   4 107.896 84.0364   4
  -6  -5  -5-1.91177 30.5921   5
  -6  -5  -9 79.7803 35.2740   5
  -6  -5 -10 268.044 43.3511   5
  -6  -6  -7-11.7349 36.0121   5
  -6  -6  -8 103.547 37.2409   5
  -7   2   0 18.5512 49.1531   1
  -7   2  -1 236.970 50.8650   1
  -7   2  -2 91.5344 49.6179   1
  -7   2  -3 323.261 53.4791   1
  -7   2  -4 270.611 34.3368   5
  -7   1   0 144.079 48.6141   1
  -7   1  -1 468.514 55.7454   1
  -7   1  -2 63.7322 49.4704   1
  -7   1  -3-18.8119 45.7904   1
  -7   1  -4-48.6768 44.9913   1
  -7   1  -5 294.421 39.4943   5
  -7   1  -6 100.610 34.7296   5
  -7   0   0-79.7183 48.3470   1
   7   1  -3 620.932 83.9142   4
   7   1  -2-129.970 74.8354   4
   7   1   2 42.3628 79.9901   3
   7   1   3-52.1289 89.7832   3
   7   1   4-41.1260 78.3871   3
   7   1   5 422.683 92.4436   3
   7   1   6 611.706 96.0211   3
  -7  -1  -6 90.5004 40.0835   5
   7   1   7 219.930 89.1472   3
  -7  -1  -7 186.985 39.1562   5
   7   2  -1-119.886 81.5785   4
   7   2   0 9.28961 83.3271   4
   7   2   5 334.058 91.8309   3
   7   2   6 217.644 89.4151   3
   7   2   7 983.790 105.819   3
  -7  -2  -7 283.957 37.1140   5
;
_shelx_hkl_checksum     53376
_shelx_res_file
;
TITL 1297 (A-1) P-1
CELL  0.71073  5.66300  8.70700 20.15200 81.69000 86.48000 88.48000
ZERR 2  0.00080  0.00100  0.00300  0.01000  0.01000  0.01000
LATT 1
SFAC C H O
UNIT 42 52 10
PLAN 10
FMAP 2
SHEL 21 0.83
SIZE 0.48 0.48 0.20
L.S. 14
OMIT 0 -1 4
OMIT 0 0 7
SADI C3 C4 C3 C4'
SADI C5 C4 C5 C4'
SADI O2 C4 O2' C4'
BOND $H
HTAB O2 O5_$1
HTAB O2' O5_$1
HTAB O3 O4
HTAB O5 O1_$2
EQIV $1 X+1, Y-1, Z+1
EQIV $2 -X-1, -Y+1, -Z+1
CONF
ACTA
FREE H2B C4'
FREE O2 H2B
REM H31    2 0.016677 -0.098793 0.962482  11.000000 -1.200000
REM H32   2 -0.084500 -0.148100 0.947200  11.000000 -1.20000
WGHT    0.051700    0.932100
FVAR       5.67461   0.69715
O1    3   -0.050786   -0.022489    0.833380    11.00000    0.06391    0.07422 =
         0.05625    0.00067   -0.00445    0.03662
PART 1
O2    3    0.186321   -0.352525    1.026710    10.69715    0.08192    0.06816 =
         0.04260   -0.00125    0.00462    0.01321
AFIX   3
H2A   2    0.236540   -0.293593    1.051017    10.69715   -1.20000
PART 2
AFIX   0
O2'   3    0.254336   -0.309573    1.027712    10.30285    0.10688    0.06707 =
         0.03188    0.00407   -0.01348   -0.02075
AFIX   3
H2B   2    0.293311   -0.225908    1.037992    10.30285   -1.20000
PART 0
AFIX   0
O3    3    0.654916   -0.327247    0.820197    11.00000    0.05795    0.07918 =
         0.05408    0.00238    0.00446    0.03284
AFIX   3
H3O   2    0.654954   -0.279595    0.779787    11.00000   -1.20000
AFIX   0
O4    3    0.533427   -0.169422    0.717425    11.00000    0.06665    0.08286 =
         0.04741   -0.00147    0.00727    0.02103
O5    3   -0.599512    0.864750    0.108385    11.00000    0.06249    0.06680 =
         0.04957    0.00656   -0.00182    0.02719
AFIX   3
H5O   2   -0.712821    0.905400    0.128322    11.00000   -1.20000
AFIX   0
C1    1    0.306582   -0.167891    0.818937    11.00000    0.04263    0.04345 =
         0.04037   -0.00175   -0.00308    0.00735
C2    1    0.106548   -0.109900    0.858253    11.00000    0.04775    0.04816 =
         0.04630   -0.00168   -0.00434    0.01251
C3    1    0.091728   -0.159844    0.932927    11.00000    0.07313    0.09918 =
         0.04264    0.00279    0.00756    0.04402
AFIX  43
H3    2    0.016735   -0.098839    0.962453    11.00000   -1.20000
PART 1
AFIX   0
C4    1    0.200892   -0.308307    0.956193    10.69715    0.07773    0.06978 =
         0.03595    0.00618    0.00976    0.03187
PART 3
C4'   1    0.305035   -0.227990    0.962218    10.30285    0.06783    0.04024 =
         0.03008   -0.00492   -0.00710   -0.00248
PART 0
C5    1    0.442947   -0.332716    0.924806    11.00000    0.06248    0.06842 =
         0.04639    0.00384   -0.00736    0.02100
AFIX  23
H5A   2    0.556702   -0.281900    0.947992    11.00000   -1.20000
H5B   2    0.480784   -0.442976    0.931289    11.00000   -1.20000
AFIX   0
C6    1    0.469824   -0.273065    0.851659    11.00000    0.04300    0.04924 =
         0.04698   -0.00413   -0.00045    0.01060
C7    1    0.350305   -0.118495    0.747181    11.00000    0.05228    0.04383 =
         0.04375   -0.00527   -0.00440    0.00361
C8    1    0.181521   -0.010997    0.706817    11.00000    0.05652    0.04862 =
         0.04295    0.00188   -0.00800    0.00304
AFIX  23
H8A   2    0.156563    0.081886    0.727923    11.00000   -1.20000
H8B   2    0.030289   -0.061580    0.708445    11.00000   -1.20000
AFIX   0
C9    1    0.263366    0.036651    0.633817    11.00000    0.07058    0.05452 =
         0.04332    0.00048   -0.01050    0.00266
AFIX  23
H9A   2    0.302473   -0.055321    0.613081    11.00000   -1.20000
H9B   2    0.404875    0.098077    0.631361    11.00000   -1.20000
AFIX   0
C10   1    0.070130    0.131396    0.595556    11.00000    0.07769    0.05316 =
         0.04674    0.00312   -0.01386    0.00087
AFIX  23
H10A  2   -0.067187    0.066970    0.595875    11.00000   -1.20000
H10B  2    0.023120    0.218563    0.618706    11.00000   -1.20000
AFIX   0
C11   1    0.148006    0.192080    0.523319    11.00000    0.08101    0.05797 =
         0.04710    0.00337   -0.01513    0.00328
AFIX  23
H11A  2    0.204159    0.105345    0.501034    11.00000   -1.20000
H11B  2    0.279602    0.261224    0.523186    11.00000   -1.20000
AFIX   0
C12   1   -0.048148    0.279153    0.483145    11.00000    0.08103    0.05216 =
         0.04922    0.00140   -0.01168    0.00525
AFIX  23
H12A  2   -0.180840    0.210755    0.483564    11.00000   -1.20000
H12B  2   -0.102695    0.367203    0.504785    11.00000   -1.20000
AFIX   0
C13   1    0.033229    0.336013    0.411303    11.00000    0.07438    0.05437 =
         0.04879    0.00374   -0.01477    0.00630
AFIX  23
H13A  2    0.086533    0.247377    0.389887    11.00000   -1.20000
H13B  2    0.167852    0.402637    0.411250    11.00000   -1.20000
AFIX   0
C14   1   -0.157427    0.426222    0.369140    11.00000    0.06049    0.04653 =
         0.04917    0.00184   -0.00753    0.00345
AFIX  23
H14A  2   -0.296338    0.362750    0.370535    11.00000   -1.20000
H14B  2   -0.203570    0.519672    0.388010    11.00000   -1.20000
AFIX   0
C15   1   -0.063838    0.469304    0.296999    11.00000    0.05099    0.05600 =
         0.05423    0.00820   -0.00734    0.00496
AFIX  23
H15A  2   -0.031401    0.373800    0.278315    11.00000   -1.20000
H15B  2    0.086262    0.520146    0.297498    11.00000   -1.20000
AFIX   0
C16   1   -0.217523    0.573106    0.249282    11.00000    0.04279    0.04001 =
         0.04549    0.00009   -0.00520    0.00127
C17   1   -0.428110    0.646466    0.268835    11.00000    0.04864    0.05393 =
         0.04000    0.00118    0.00175    0.00339
AFIX  43
H17   2   -0.481877    0.629654    0.313786    11.00000   -1.20000
AFIX   0
C18   1   -0.560231    0.743905    0.223298    11.00000    0.04372    0.05032 =
         0.05181   -0.00481    0.00248    0.00837
AFIX  43
H18   2   -0.700116    0.790647    0.237592    11.00000   -1.20000
AFIX   0
C19   1   -0.479505    0.769693    0.156598    11.00000    0.04621    0.04305 =
         0.04609   -0.00033   -0.00399    0.00810
C20   1   -0.268064    0.698677    0.136154    11.00000    0.05445    0.05807 =
         0.04245   -0.00094    0.00307    0.01466
AFIX  43
H20   2   -0.212813    0.716932    0.091348    11.00000   -1.20000
AFIX   0
C21   1   -0.140938    0.601860    0.181882    11.00000    0.04606    0.05198 =
         0.05043   -0.00389    0.00042    0.01399
AFIX  43
H21   2   -0.001499    0.555000    0.167343    11.00000   -1.20000
AFIX   0
HKLF 4
REM  1297 (A-1) P-1
REM R1 =  0.0705 for    2638 Fo > 4sig(Fo)  and  0.0948 for all    3552 data
REM    254 parameters refined using      3 restraints
END
WGHT      0.0507      0.9389
REM Highest difference peak  0.364,  deepest hole -0.204,  1-sigma level  0.043
Q1    1  -0.0830 -0.1462  0.9475  11.00000  0.05    0.36
Q2    1   0.0420 -0.3960  0.9399  11.00000  0.05    0.34
Q3    1   0.2721 -0.0958  0.9599  11.00000  0.05    0.27
Q4    1   0.0156 -0.2807  0.9331  11.00000  0.05    0.21
Q5    1   0.6121 -0.3895  0.9403  11.00000  0.05    0.19
Q6    1   0.1227 -0.1236  0.9030  11.00000  0.05    0.18
Q7    1   0.1286  0.4617  0.2777  11.00000  0.05    0.15
Q8    1   0.2545 -0.4168  0.9339  11.00000  0.05    0.14
Q9    1   0.6562 -0.2196  0.7444  11.00000  0.05    0.14
Q10   1   0.3709 -0.2557  0.9470  11.00000  0.05    0.14
;
_shelx_res_checksum     98416
_shelxl_version_number     2014/6
data_1R
_journal_date_recd_electronic     2016-08-10
_journal_date_accepted     2016-08-29
_journal_name_full     'Acta Crystallographica, Section E'
_journal_year     2016
_journal_volume     72
_journal_issue     10
_journal_page_first     1408
_journal_page_last     1411
_journal_paper_category     GO
_journal_paper_doi     10.1107/S2056989016013797
_journal_coeditor_code     ZS2367
_publ_contact_author_name     'Nhu Quynh Nguyen Do'
_publ_contact_author_address
;
Accident and Emergency Department
Franco Vietnamese Hospital
7 Nguyen Luong Bang Street
Ho Chi Minh City
Vietnam
;
_publ_contact_author_email     nguyendonhuquynh@yahoo.com
_publ_contact_author_fax     '0854113334'
_publ_contact_author_phone     '8438776811'
_publ_section_title
;
Crystal structure of an aryl cyclohexyl nonanoid, an antiproliferative molecule
isolated from the spice <i>Myristica malabarica</i>
;
loop_
    _publ_author_name
    _publ_author_address
    'Ajoy Kumar Bauri'
;
Bio-Organic Division
Bhabha Atomic Research Centre, Trombay
Mumbai 400085
India
;
    'Sabine Foro '
;
Institute of Materials Science
Darmstadt University of Technology
Alarich-Weiss-Strasse 2
D-64287 Darmstadt
Germany
;
    'Nhu Quynh Nguyen Do'
;
Accident and Emergency Department
Franco Vietnamese Hospital
7 Nguyen Luong Bang Street
Ho Chi Minh City
Vietnam
;
_publ_section_synopsis
;
An aryl cyclohexyl nonanoid, an antiproliferative compound, has been extracted
from spice from <i>M. myristica</i> using gradient solvent elution. In the
crystal, intermolecular hydroxy O---H...O~carbonyl~ hydrogen-bonding
interactions generate large 36-membered centrosymmetric cyclic dimers, which
are then extended into one-dimensional ribbons along [1\=11].
;
