# Supplementary material for: Crystal structure of an aryl cyclo­hexyl nona­noid, an anti­proliferative mol­ecule isolated from the spice Myristica malabarica
Source: Acta Crystallogr E Crystallogr Commun. 2016 Sep 5;72(Pt 10):1408–11. doi: 10.1107/S2056989016013797 (PMC5050765; doi:10.1107/S2056989016013797)
Supplement: Supplementary file 2 [file e-72-01408-Isup2.hkl]

#
# h,k,l, Fc-squared, Fo-squared, sigma(Fo-squared), status flag
#
data_I
_shelx_title ' 1297 (A-1) P-1'
_shelx_refln_list_code          4
_shelx_F_calc_maximum      183.51
_exptl_crystal_F_000       384.00
_reflns_d_resolution_high  0.8301

loop_
 _space_group_symop_operation_xyz
 'x, y, z'
 '-x, -y, -z'

_cell_length_a     5.6630
_cell_length_b     8.7070
_cell_length_c    20.1520
_cell_angle_alpha  81.690
_cell_angle_beta   86.480
_cell_angle_gamma  88.480

_shelx_F_squared_multiplier     1.000

loop_
 _refln_index_h
 _refln_index_k
 _refln_index_l
 _refln_F_squared_calc
 _refln_F_squared_meas
 _refln_F_squared_sigma
 _refln_observed_status
   1   0   0        143.23        158.96         2.39 o
   2   0   0        360.76        363.95         6.87 o
   3   0   0        128.92        125.13         0.86 o
   4   0   0          0.56          2.49         0.50 o
   5   0   0          7.08         10.05         1.00 o
   6   0   0          0.10         -1.88         1.97 o
  -6   1   0          0.00         -0.28         1.07 o
  -5   1   0         18.44         22.93         4.18 o
  -4   1   0          0.04          0.44         0.41 o
  -3   1   0         17.56         18.31         0.56 o
  -2   1   0         85.75         86.72         1.23 o
  -1   1   0        152.09        189.74         1.68 o
   1   1   0        145.10        122.67         0.72 o
   2   1   0          8.90         10.94         0.79 o
   3   1   0        222.79        187.59         4.19 o
   4   1   0          5.96          9.88         0.66 o
   5   1   0         13.08         14.41         0.79 o
   6   1   0          1.11          0.81         2.05 o
  -6   2   0          2.50          6.53         1.43 o
  -5   2   0        113.25        124.12         1.37 o
  -4   2   0        182.87        172.10         2.19 o
  -3   2   0          0.87          1.25         0.64 o
  -2   2   0        105.00        109.53         1.17 o
  -1   2   0        849.26        817.80         1.58 o
   0   2   0       2075.52       2030.24         2.67 o
   1   2   0       5338.79       5140.49        51.29 o
   2   2   0       1385.67       1450.58         3.31 o
   3   2   0         23.45         18.14         1.49 o
   4   2   0          4.48          4.56         0.66 o
   5   2   0          0.77         -0.08         1.69 o
   6   2   0          0.17          4.56         2.26 o
  -6   3   0          0.86         -0.82         1.08 o
  -5   3   0        165.36        176.38         3.62 o
  -4   3   0         12.84         15.93         0.79 o
  -3   3   0          0.27          0.35         0.46 o
  -2   3   0         70.81         65.86         1.05 o
  -1   3   0         14.94         26.63         0.38 o
   0   3   0        346.91        323.02         1.79 o
   1   3   0         27.62         33.34         2.08 o
   2   3   0         99.15         94.60         1.07 o
   3   3   0         11.19          9.10         0.64 o
   4   3   0         92.52        116.64         5.90 o
   5   3   0          0.06         -0.68         1.91 o
   6   3   0          0.04          2.84         2.29 o
  -6   4   0          4.21          6.67         1.17 o
  -5   4   0          6.42          5.43         0.75 o
  -4   4   0        921.54        921.58         9.17 o
  -3   4   0          5.16          5.96         0.90 o
  -2   4   0         22.25         22.56         0.44 o
  -1   4   0         68.06         71.82         0.66 o
   0   4   0        216.65        250.44         2.23 o
   1   4   0          1.68          5.20         0.73 o
   2   4   0        145.45        129.44         1.36 o
   3   4   0          3.35          3.80         0.68 o
   4   4   0          0.20          1.36         0.71 o
   5   4   0          0.11         -0.91         1.97 o
   6   4   0          0.10          3.94         2.26 o
  -5   5   0          0.22         -1.19         1.19 o
  -4   5   0          6.48          4.79         0.81 o
  -3   5   0        319.13        297.75         5.44 o
  -2   5   0          6.64          5.50         0.41 o
  -1   5   0        171.61        170.92         2.13 o
   0   5   0         19.24         15.75         0.59 o
   1   5   0          3.87          2.12         0.39 o
   2   5   0          8.37          9.25         0.70 o
   3   5   0          0.30          0.13         1.01 o
   4   5   0          0.33          0.69         0.76 o
   5   5   0          8.43          9.86         2.41 o
   6   5   0          3.13         -0.43         2.41 o
  -5   6   0          6.06          4.82         1.37 o
  -4   6   0          2.01          0.04         1.17 o
  -3   6   0        442.78        433.32         4.33 o
  -2   6   0          2.41          2.00         1.06 o
  -1   6   0         75.75         78.91         0.88 o
   0   6   0        133.62        124.99         2.69 o
   1   6   0         50.05         57.10         1.34 o
   2   6   0          0.13          1.27         1.55 o
   3   6   0         11.22         14.94         2.63 o
   4   6   0          0.40          0.33         0.87 o
   5   6   0          0.29         -2.24         2.24 o
  -4   7   0          2.97          2.10         1.29 o
  -3   7   0          8.57          7.27         1.31 o
  -2   7   0         61.89         58.74         1.90 o
  -1   7   0         47.97         52.55         2.66 o
   0   7   0        131.33        140.66         2.83 o
   1   7   0          0.03          0.55         0.95 o
   2   7   0          1.49          0.61         0.80 o
   3   7   0          7.78          5.70         0.93 o
   4   7   0          0.00          4.06         2.13 o
  -4   8   0          2.21          3.07         1.49 o
  -3   8   0          4.60          2.54         1.23 o
  -2   8   0        134.06        134.86         2.84 o
  -1   8   0          0.07          1.08         0.71 o
   0   8   0          3.40          5.25         1.05 o
   1   8   0         13.41         12.06         1.23 o
   2   8   0          6.83          6.69         1.36 o
   3   8   0          3.76          7.63         1.02 o
   4   8   0         10.86          9.70         2.47 o
  -3   9   0          0.03          1.76         1.40 o
  -2   9   0          1.60          1.45         1.42 o
  -1   9   0          5.60          4.34         1.38 o
   0   9   0         15.58         12.24         1.28 o
   1   9   0         10.19         11.22         1.05 o
   2   9   0          0.03         -0.75         1.28 o
   3   9   0          0.38          3.20         1.52 o
  -1  10   0         16.06          7.48         1.71 o
   0  10   0          1.07         -0.03         1.25 o
   1  10   0          4.82          3.29         1.03 o
  -1 -10   1          1.65         -1.41         1.41 o
   0 -10   1          0.80          3.36         1.39 o
   1 -10   1         18.46         11.80         1.68 o
  -3  -9   1          0.15         -1.43         1.43 o
  -2  -9   1          6.73          7.73         2.15 o
  -1  -9   1          9.90         10.00         1.50 o
   0  -9   1          1.41          0.41         1.01 o
   1  -9   1          4.40          1.70         1.55 o
   2  -9   1          0.48         -1.06         1.39 o
   3  -9   1          3.22          2.28         1.40 o
  -4  -8   1          1.32         13.36         2.57 o
  -3  -8   1         49.93         40.54         3.78 o
  -2  -8   1          0.34         -0.40         1.13 o
  -1  -8   1         22.19         19.32         0.94 o
   0  -8   1          2.69          3.15         0.69 o
   1  -8   1          8.55          8.59         1.77 o
   2  -8   1         95.34         96.90         2.52 o
   3  -8   1          1.58          2.22         1.29 o
   4  -8   1          5.27          4.28         1.54 o
  -5  -7   1          1.26          4.77         2.44 o
  -4  -7   1          0.33          2.30         2.06 o
  -3  -7   1          4.53          7.33         1.73 o
  -2  -7   1          0.30          2.06         1.05 o
  -1  -7   1         42.61         41.11         1.47 o
   0  -7   1        120.10        127.70         1.47 o
   1  -7   1          2.18          4.87         0.65 o
   2  -7   1        102.17         96.26         2.32 o
   3  -7   1          8.47          6.53         1.34 o
   4  -7   1          9.37         10.29         1.44 o
  -5  -6   1          1.49         10.12         2.47 o
  -4  -6   1          1.75          1.46         1.85 o
  -3  -6   1          0.04          0.76         1.47 o
  -2  -6   1          4.80          3.64         0.68 o
  -1  -6   1         49.09         40.82         0.73 o
   0  -6   1          3.89          7.08         0.52 o
   1  -6   1          0.21          0.28         0.50 o
   2  -6   1         81.79         84.46         1.13 o
   3  -6   1         70.17         73.72         2.14 o
   4  -6   1          2.41          2.68         1.21 o
   5  -6   1         40.89         44.66         1.98 o
  -5  -5   1          3.42          6.56         2.38 o
  -4  -5   1          4.48          3.44         1.79 o
  -3  -5   1          0.40          0.48         1.09 o
  -2  -5   1         13.49         13.14         0.73 o
  -1  -5   1          0.68          2.29         0.40 o
   0  -5   1        324.15        328.82         3.35 o
   1  -5   1       1248.89       1225.00         5.02 o
   2  -5   1        474.67        473.21         1.78 o
   3  -5   1        120.86        112.37         2.29 o
   4  -5   1         50.72         53.28         1.85 o
   5  -5   1          1.25          2.29         1.22 o
  -6  -4   1          0.35         -2.21         2.21 o
  -5  -4   1          0.96          4.82         2.08 o
  -4  -4   1          0.01         -0.92         0.92 o
  -3  -4   1         30.21         28.40         2.10 o
  -2  -4   1        159.78        145.64         4.32 o
  -1  -4   1         53.07         57.48         0.99 o
   0  -4   1         16.07         25.04         0.56 o
   1  -4   1          7.77         13.23         0.54 o
   2  -4   1          5.07          5.60         0.50 o
   3  -4   1          4.62          6.91         0.63 o
   4  -4   1         62.22         70.72         2.79 o
   5  -4   1          1.50          1.92         0.76 o
   6  -4   1         25.42         37.57         3.29 o
  -6  -3   1         12.96          8.85         2.36 o
  -5  -3   1          2.62          3.32         1.94 o
  -4  -3   1        204.31        220.35         4.21 o
  -3  -3   1          0.47          0.60         0.53 o
  -2  -3   1         24.24         33.72         4.16 o
  -1  -3   1         59.04         61.15         1.14 o
   0  -3   1        400.31        405.37         1.44 o
   1  -3   1          9.82         15.18         0.28 o
   2  -3   1         22.10         23.74         0.57 o
   3  -3   1        176.92        166.52         1.51 o
   4  -3   1        428.16        416.08         2.22 o
   5  -3   1          0.36         -0.37         0.61 o
   6  -3   1          7.34          9.63         1.31 o
  -6  -2   1         13.39         19.74         2.42 o
  -5  -2   1          0.50          1.16         1.72 o
  -4  -2   1         55.70         46.52         3.84 o
  -3  -2   1         74.29         78.06         2.20 o
  -2  -2   1        139.41         91.93         1.43 o
  -1  -2   1        643.34        628.39         2.25 o
   0  -2   1         73.90         65.48         1.67 o
   1  -2   1        593.79        523.22         2.48 o
   2  -2   1         99.36        105.94         0.83 o
   3  -2   1        164.64        162.16         1.50 o
   4  -2   1        201.16        183.72         2.04 o
   5  -2   1          2.91          9.27         0.86 o
   6  -2   1          6.85          8.22         1.00 o
  -6  -1   1          7.38         12.31         2.33 o
  -5  -1   1          5.62          1.93         1.69 o
  -4  -1   1        263.78        269.19         6.21 o
  -3  -1   1       1144.04       1125.14         6.75 o
  -2  -1   1       1051.21        972.13         2.42 o
  -1  -1   1       2370.54       2269.85         9.72 o
   1  -1   1        148.46        188.40         1.82 o
   2  -1   1         72.37         73.91         1.21 o
   3  -1   1          5.92         10.74         0.46 o
   4  -1   1         27.37         23.90         0.86 o
   5  -1   1        212.01        198.13         7.17 o
   6  -1   1         11.63         19.86         2.55 o
  -6   0   1          4.32          1.92         2.01 o
  -5   0   1          2.38          2.97         1.66 o
  -4   0   1          2.45          1.74         0.49 o
  -3   0   1         16.93         21.22         2.20 o
  -2   0   1       1042.92        965.56         5.11 o
  -1   0   1      12021.44      10895.33        37.34 o
   1   0   1        113.82        147.44         0.92 o
   2   0   1        587.79        529.67         5.71 o
   3   0   1        117.92        124.53         1.55 o
   4   0   1         10.46         12.50         0.65 o
   5   0   1          4.22          4.43         0.71 o
  -6   1   1         11.02         12.53         1.22 o
  -5   1   1         72.63         72.87         1.75 o
  -4   1   1          1.26          0.78         0.40 o
  -3   1   1          3.10         11.53         2.12 o
  -2   1   1        175.07        187.35         1.65 o
  -1   1   1        490.14        557.88         2.00 o
   1   1   1       2131.51       1927.05        17.27 o
   2   1   1         71.66         56.11         1.94 o
   3   1   1         22.26         34.75         1.61 o
   4   1   1          0.03          2.69         1.14 o
   5   1   1          0.06          0.66         1.41 o
   6   1   1         39.07         43.00         2.53 o
  -6   2   1          0.09          3.82         3.42 o
  -5   2   1        117.21        127.25         2.89 o
  -4   2   1         35.79         35.62         1.28 o
  -3   2   1         24.94         33.67         0.66 o
  -2   2   1        242.54        249.24         1.47 o
  -1   2   1        108.86        112.06         0.85 o
   0   2   1       2366.85       2476.56         8.07 o
   1   2   1       6124.60       5854.47        51.85 o
   2   2   1        846.27        717.66         5.01 o
   3   2   1        461.66        434.65         2.22 o
   4   2   1          6.26          7.83         1.27 o
   5   2   1          1.40          0.96         1.02 o
   6   2   1          0.71         -0.82         2.10 o
  -6   3   1         16.69         20.88         3.58 o
  -5   3   1          2.19          2.80         0.69 o
  -4   3   1        367.35        354.93         2.45 o
  -3   3   1        107.28         94.38         1.02 o
  -2   3   1          5.11          6.74         1.12 o
  -1   3   1          7.66          8.78         0.31 o
   0   3   1         81.53         72.00         0.55 o
   1   3   1         25.58         26.40         0.64 o
   2   3   1        593.38        539.73         5.35 o
   3   3   1        158.08        161.89         3.58 o
   4   3   1         98.49         91.44         2.34 o
   5   3   1         55.12         52.14         4.50 o
   6   3   1          2.07          4.70         2.22 o
  -6   4   1          2.13          3.97         3.33 o
  -5   4   1         41.51         44.72         1.09 o
  -4   4   1        471.21        468.86         4.35 o
  -3   4   1         76.21         69.02         2.00 o
  -2   4   1         44.05         43.30         0.60 o
  -1   4   1         21.93         24.83         0.53 o
   0   4   1        177.41        197.51         1.34 o
   1   4   1        206.36        197.46         3.55 o
   2   4   1         20.91         34.92         1.27 o
   3   4   1         76.17         75.14         1.93 o
   4   4   1          2.73          5.14         0.75 o
   5   4   1          1.06         -0.57         1.99 o
   6   4   1          0.05          5.47         2.35 o
  -5   5   1         12.26         12.51         3.75 o
  -4   5   1         73.63         69.93         2.28 o
  -3   5   1        529.73        512.21         7.27 o
  -2   5   1        138.93        142.61         1.11 o
  -1   5   1          3.26          4.38         0.70 o
   0   5   1          1.11          3.31         0.34 o
   1   5   1         53.74         47.71         1.23 o
   2   5   1          7.04          6.49         1.19 o
   3   5   1         20.02         23.28         0.91 o
   4   5   1          0.06          0.40         0.81 o
   5   5   1         21.41         19.45         2.55 o
   6   5   1          0.05          5.73         2.55 o
  -5   6   1         10.40          9.83         1.45 o
  -4   6   1         31.17         28.97         1.66 o
  -3   6   1         63.08         60.19         2.01 o
  -2   6   1          0.60          2.09         0.70 o
  -1   6   1          0.16          0.36         0.56 o
   0   6   1        111.53        113.06         2.67 o
   1   6   1         28.89         28.20         1.26 o
   2   6   1         18.47         13.82         0.85 o
   3   6   1         18.46         23.89         1.72 o
   4   6   1          1.36          0.51         1.71 o
   5   6   1          0.26         -2.26         2.26 o
  -4   7   1          1.52         -0.27         1.22 o
  -3   7   1         79.73         78.10         2.22 o
  -2   7   1        179.18        165.98         2.80 o
  -1   7   1         98.49         87.47         1.58 o
   0   7   1         77.63         70.56         2.88 o
   1   7   1         47.77         47.01         1.52 o
   2   7   1          0.36          1.18         0.85 o
   3   7   1          7.32          5.15         1.50 o
   4   7   1          0.67          2.78         0.97 o
   5   7   1          1.29         -1.09         2.44 o
  -4   8   1         33.41         37.48         2.03 o
  -3   8   1          1.64          0.04         1.25 o
  -2   8   1          6.13          4.80         1.45 o
  -1   8   1         36.69         32.79         0.98 o
   0   8   1          3.41          3.85         0.63 o
   1   8   1          3.82          4.99         1.15 o
   2   8   1         18.01         15.85         1.48 o
   3   8   1          2.15          7.88         1.42 o
   4   8   1          0.75         -0.40         1.01 o
  -3   9   1          6.65          8.11         1.50 o
  -2   9   1          9.91          7.13         1.47 o
  -1   9   1         65.65         62.63         2.10 o
   0   9   1          1.19          4.22         1.11 o
   1   9   1          3.04          6.54         1.43 o
   2   9   1          5.26          1.60         1.35 o
   3   9   1          1.02          6.57         1.59 o
  -1  10   1          5.26          5.18         1.60 o
   1  10   1          1.90          2.42         2.15 o
   2  10   1          1.86          6.44         1.75 o
  -1 -10   2          0.04         -1.37         1.37 o
   0 -10   2          0.03          4.73         1.38 o
   1 -10   2          1.24          4.26         1.31 o
  -3  -9   2          0.00          0.12         1.49 o
  -2  -9   2          2.76          5.71         1.77 o
  -1  -9   2          0.37         -1.34         1.34 o
   0  -9   2          0.16          1.21         1.16 o
   1  -9   2          0.57         -0.84         0.84 o
   2  -9   2          0.00         -1.41         1.41 o
   3  -9   2          2.30         -1.42         1.42 o
  -4  -8   2         41.48         34.14         2.72 o
  -3  -8   2         12.85          9.74         2.01 o
  -2  -8   2          5.96          4.55         0.91 o
  -1  -8   2          5.82          5.48         0.83 o
   0  -8   2          4.85          2.34         0.68 o
   1  -8   2          0.13         -0.73         0.73 o
   2  -8   2          2.69         -0.99         1.43 o
   3  -8   2          1.83          1.52         1.27 o
   4  -8   2          8.55          7.09         1.61 o
  -4  -7   2          4.56          2.28         2.07 o
  -3  -7   2         34.31         30.15         3.62 o
  -2  -7   2          0.23         -0.67         0.77 o
  -1  -7   2          7.54         10.11         0.79 o
   0  -7   2          0.06         -0.33         0.64 o
   1  -7   2         49.47         46.95         1.75 o
   2  -7   2         67.49         65.99         2.03 o
   3  -7   2         12.03         11.81         1.43 o
   4  -7   2          0.12         -0.47         1.28 o
  -5  -6   2          6.33          6.53         2.42 o
  -4  -6   2          1.91          0.36         1.92 o
  -3  -6   2         33.33         27.68         3.08 o
  -2  -6   2         50.84         43.41         1.08 o
  -1  -6   2         21.00         20.20         0.61 o
   0  -6   2         20.14         15.11         1.07 o
   1  -6   2          0.38          0.63         0.55 o
   2  -6   2         13.64         16.06         0.70 o
   3  -6   2         55.72         51.19         1.92 o
   4  -6   2          0.88          1.32         1.17 o
   5  -6   2         26.11         31.60         1.84 o
  -5  -5   2          0.77          0.18         2.15 o
  -4  -5   2          7.96          7.68         1.94 o
  -3  -5   2          3.49          2.70         0.70 o
  -2  -5   2         82.00         78.90         1.97 o
  -1  -5   2         21.75         13.12         1.36 o
   0  -5   2        204.64        227.76         1.00 o
   1  -5   2         27.21         44.37         1.05 o
   2  -5   2        190.40        177.61         5.69 o
   3  -5   2        332.59        335.29         3.62 o
   4  -5   2         65.34         66.41         2.01 o
   5  -5   2          0.02          0.00         1.18 o
  -6  -4   2          0.48         -1.54         2.25 o
  -5  -4   2          2.29          1.40         1.97 o
  -4  -4   2          4.95          5.30         1.72 o
  -3  -4   2          0.00         -0.22         0.61 o
  -2  -4   2        241.30        219.35         1.66 o
  -1  -4   2         15.35         14.09         0.37 o
   0  -4   2        181.20        167.13         1.59 o
   1  -4   2       1036.33       1077.92         2.82 o
   2  -4   2        201.92        204.66         1.14 o
   3  -4   2          9.39          9.30         0.74 o
   4  -4   2        256.34        234.12         3.79 o
   5  -4   2          0.01          0.48         1.19 o
   6  -4   2          6.69         11.14         5.92 o
  -6  -3   2         15.49         13.42         2.36 o
  -5  -3   2         21.38         18.59         2.15 o
  -4  -3   2         17.15         23.13         1.87 o
  -3  -3   2          0.40          1.09         1.08 o
  -2  -3   2         25.25         28.25         0.89 o
  -1  -3   2         89.35         96.76         1.00 o
   0  -3   2         66.73         83.32         0.55 o
   1  -3   2        184.97        212.62         1.90 o
   2  -3   2         16.28         11.15         0.71 o
   3  -3   2         18.78         21.76         0.88 o
   4  -3   2        201.98        210.13         1.65 o
   5  -3   2         18.76         14.39         0.67 o
   6  -3   2          0.04         -0.08         0.88 o
  -6  -2   2          4.55          1.37         2.17 o
  -5  -2   2          3.29          4.40         1.85 o
  -4  -2   2          9.16          4.89         0.60 o
  -3  -2   2         17.39         14.15         0.55 o
  -2  -2   2         85.46         49.42         1.39 o
  -1  -2   2         18.73         31.40         0.83 o
   0  -2   2         18.17         24.84         0.48 o
   1  -2   2        657.28        581.43         1.78 o
   2  -2   2         95.69         88.75         1.39 o
   3  -2   2         24.25         26.14         0.85 o
   4  -2   2         13.79         13.26         1.36 o
   5  -2   2        476.71        478.73         6.73 o
   6  -2   2          3.96          3.98         0.75 o
  -6  -1   2          0.16         -2.10         2.10 o
  -5  -1   2          7.30          6.61         1.78 o
  -4  -1   2        139.55        164.00         2.21 o
  -3  -1   2         62.61         46.68         4.90 o
  -2  -1   2          2.81          2.62         0.44 o
  -1  -1   2       1695.29       1690.38         4.47 o
   0  -1   2          4.42          1.34         0.21 o
   1  -1   2        572.25        591.04         1.23 o
   2  -1   2         20.95         16.02         1.09 o
   3  -1   2          0.77          3.07         0.56 o
   4  -1   2          1.90          3.54         0.46 o
   5  -1   2        126.89        143.37         6.37 o
   6  -1   2         28.31         29.30         7.03 o
  -6   0   2         36.00         42.41         2.48 o
  -5   0   2          1.83         -1.38         1.58 o
  -4   0   2          3.44          2.99         0.49 o
  -3   0   2          0.59         10.75         1.31 o
  -2   0   2        308.92        284.26         1.21 o
  -1   0   2       4208.10       3860.57        23.46 o
   1   0   2        807.01        857.98         4.87 o
   2   0   2         25.42         40.21         2.65 o
   3   0   2         23.89         23.33         1.53 o
   4   0   2          7.38         11.34         0.66 o
   5   0   2         17.07         15.08         1.08 o
   6   0   2         64.16         70.36         2.75 o
  -6   1   2          4.01          4.87         1.36 o
  -5   1   2         35.74         35.70         2.53 o
  -4   1   2         31.78         32.82         0.96 o
  -3   1   2         32.20         49.81         2.26 o
  -2   1   2         21.27         21.82         0.92 o
  -1   1   2          7.65         32.74         0.60 o
   0   1   2         49.51         82.27         0.72 o
   1   1   2        257.89        181.02         1.51 o
   2   1   2         17.98         12.68         0.46 o
   3   1   2         13.95         22.81         1.17 o
   4   1   2          5.14         11.09         0.68 o
   5   1   2          7.36          5.60         0.73 o
  -6   2   2          0.32          0.43         1.32 o
  -5   2   2         37.51         41.56         1.38 o
  -4   2   2          0.38          1.37         0.65 o
  -3   2   2          1.17          0.61         0.76 o
  -2   2   2        574.84        615.73         8.54 o
  -1   2   2       2657.17       2638.78         3.78 o
   0   2   2       4768.53       4788.26        45.56 o
   1   2   2      33676.61      31018.26        52.32 o
   2   2   2        176.45        153.30         1.20 o
   3   2   2         26.60         30.77         0.80 o
   4   2   2         12.82         12.03         0.75 o
   5   2   2          0.28          0.69         0.79 o
   6   2   2          1.88          0.41         2.07 o
  -6   3   2         23.85         27.34         1.43 o
  -5   3   2          1.40          1.83         0.54 o
  -4   3   2        341.93        340.40         2.24 o
  -3   3   2         80.62         69.81         1.15 o
  -2   3   2         18.69         27.32         1.05 o
  -1   3   2         38.15         50.45         0.91 o
   0   3   2         28.88         18.40         0.41 o
   1   3   2        136.04        131.53         2.44 o
   2   3   2          0.32          2.12         0.58 o
   3   3   2          9.03         10.68         1.23 o
   4   3   2        121.75        105.24         1.45 o
   5   3   2         17.02         21.87         5.68 o
   6   3   2          6.19          3.99         2.16 o
  -6   4   2          1.07         -0.46         2.16 o
  -5   4   2          0.01         -0.51         0.74 o
  -4   4   2          2.79          1.50         0.72 o
  -3   4   2        156.97        150.35         4.47 o
  -2   4   2          3.89          3.29         0.51 o
  -1   4   2         43.70         43.76         1.00 o
   0   4   2        431.18        440.80         2.38 o
   1   4   2         57.53         59.55         1.55 o
   2   4   2        599.41        638.90        13.45 o
   3   4   2        224.47        237.80         3.31 o
   4   4   2          0.42         -1.01         1.01 o
   5   4   2          0.74          0.70         0.86 o
   6   4   2          0.02         -0.01         2.22 o
  -5   5   2          0.09          0.92         0.80 o
  -4   5   2        301.15        315.65         7.74 o
  -3   5   2         90.94         89.48         1.38 o
  -2   5   2          2.80          3.91         0.76 o
  -1   5   2         35.67         30.84         1.01 o
   0   5   2         43.18         42.31         0.57 o
   1   5   2         56.96         53.93         1.95 o
   2   5   2          8.63          4.17         0.72 o
   3   5   2          7.28          8.53         0.86 o
   4   5   2          0.16          0.09         0.77 o
   5   5   2         32.70         35.05         3.33 o
   6   5   2          4.95          7.75         2.54 o
  -5   6   2         12.29         14.50         1.51 o
  -4   6   2          6.83          6.49         1.35 o
  -3   6   2        254.70        260.19         5.26 o
  -2   6   2         26.98         26.04         2.12 o
  -1   6   2         14.70         18.76         0.57 o
   0   6   2          0.76          3.99         0.62 o
   1   6   2          6.33          6.42         0.53 o
   2   6   2          1.03          1.70         1.28 o
   3   6   2         40.73         42.40         6.37 o
   4   6   2          0.48          0.27         0.98 o
   5   6   2          0.03          1.63         2.32 o
  -4   7   2          0.69          2.93         1.29 o
  -3   7   2         11.27         12.22         1.46 o
  -2   7   2        218.11        211.47         3.18 o
  -1   7   2          4.51          5.38         0.55 o
   0   7   2         88.56         73.29         1.40 o
   1   7   2         18.36         19.00         1.26 o
   2   7   2          0.12          0.75         0.87 o
   3   7   2          0.43         -0.15         0.86 o
   4   7   2          1.07          1.49         2.66 o
   5   7   2          0.04          7.10         2.48 o
  -4   8   2         35.13         36.66         2.04 o
  -3   8   2          1.27          2.93         1.28 o
  -2   8   2        158.27        161.82         3.01 o
  -1   8   2          0.76          0.53         0.66 o
   0   8   2         25.81         18.79         1.16 o
   1   8   2          0.02          0.76         1.11 o
   2   8   2          3.22          5.42         1.32 o
   3   8   2          0.03          2.33         1.14 o
  -3   9   2          6.50          5.31         1.44 o
  -2   9   2          2.90          0.72         1.43 o
  -1   9   2          0.00         -0.35         1.23 o
   0   9   2          8.41         10.99         1.28 o
   1   9   2         45.59         46.92         1.84 o
   2   9   2          2.18          0.69         1.41 o
   3   9   2          0.60         -1.32         1.32 o
  -1  10   2         57.27         55.43         2.24 o
   0  10   2          2.75          3.17         1.34 o
   1  10   2          0.57          2.28         1.50 o
   2  10   2          2.04          3.00         1.60 o
  -1 -10   3          1.04          2.99         1.52 o
   0 -10   3          3.16          2.73         1.29 o
  -3  -9   3          0.73          2.07         1.49 o
  -2  -9   3          0.07         -0.62         1.10 o
  -1  -9   3          4.56          0.66         1.21 o
   0  -9   3          0.31          2.23         1.10 o
   1  -9   3          0.04          0.12         0.79 o
   2  -9   3          0.15         -0.19         1.37 o
  -4  -8   3          6.34         10.43         5.71 o
  -3  -8   3          0.70          4.93         2.82 o
  -2  -8   3          5.95          8.08         0.91 o
  -1  -8   3         11.60          8.41         1.53 o
   0  -8   3         13.19         11.28         1.14 o
   1  -8   3          4.45          3.65         0.74 o
   2  -8   3         79.25         72.35         2.31 o
   3  -8   3          0.92         -0.65         1.32 o
   4  -8   3          0.33         -0.25         1.48 o
  -4  -7   3          6.36          8.85         2.15 o
  -3  -7   3          1.00          7.37         1.89 o
  -2  -7   3          0.28         -0.40         0.62 o
  -1  -7   3         16.14         14.29         0.81 o
   0  -7   3         50.34         53.41         1.08 o
   1  -7   3         23.93         20.63         0.84 o
   2  -7   3          1.02         -1.24         1.24 o
   3  -7   3         15.52         13.10         1.46 o
   4  -7   3          8.01          5.15         1.34 o
  -5  -6   3          0.08         -1.71         2.19 o
  -4  -6   3          4.03          7.69         2.03 o
  -3  -6   3         45.58         44.50         2.32 o
  -2  -6   3        104.21        121.13         2.16 o
  -1  -6   3         15.03         18.40         0.72 o
   0  -6   3         89.87         86.64         0.97 o
   1  -6   3         46.51         52.49         0.80 o
   2  -6   3         17.85         16.39         0.84 o
   3  -6   3        234.95        237.36         3.37 o
   4  -6   3          1.49          0.11         1.17 o
   5  -6   3          0.50         -1.31         1.31 o
  -5  -5   3          3.64         -1.64         2.19 o
  -4  -5   3          0.74          4.75         1.85 o
  -3  -5   3          0.12         -0.11         0.91 o
  -2  -5   3          1.14          4.88         1.13 o
  -1  -5   3         98.78         85.68         0.92 o
   0  -5   3        131.13        125.20         1.34 o
   1  -5   3        342.63        377.32         1.71 o
   2  -5   3        160.47        149.16         1.48 o
   3  -5   3          3.30          0.66         1.17 o
   4  -5   3          1.38         -0.42         1.19 o
   5  -5   3          3.45          0.67         1.17 o
  -6  -4   3          0.26          6.50         2.44 o
  -5  -4   3          3.33         -2.09         2.09 o
  -4  -4   3          0.02          1.93         1.71 o
  -3  -4   3         12.46         10.93         1.55 o
  -2  -4   3         43.99         42.48         0.93 o
  -1  -4   3         28.48         22.43         0.38 o
   0  -4   3          5.17         11.88         0.85 o
   1  -4   3          0.02          1.00         0.27 o
   2  -4   3          0.18          1.92         0.34 o
   3  -4   3         95.96         93.33         2.27 o
   4  -4   3        254.54        236.99         3.18 o
   5  -4   3          0.94         -1.09         1.09 o
   6  -4   3          3.74          5.23         0.86 o
  -6  -3   3          1.14          5.00         2.16 o
  -5  -3   3          6.12          4.07         1.90 o
  -4  -3   3          8.49          9.45         1.71 o
  -3  -3   3         11.70         10.23         0.59 o
  -2  -3   3          1.67          1.43         0.32 o
  -1  -3   3          1.90          3.01         0.24 o
   0  -3   3         50.54         38.01         0.59 o
   1  -3   3         28.44         27.65         0.61 o
   2  -3   3       3862.35       4076.32         9.65 o
   3  -3   3       1095.75       1030.10         3.97 o
   4  -3   3          7.92          6.57         1.46 o
   5  -3   3          2.39          1.81         0.55 o
   6  -3   3          2.01          2.06         3.39 o
  -6  -2   3          6.08          2.10         2.24 o
  -5  -2   3          0.39         -0.21         1.75 o
  -4  -2   3          6.87         10.27         1.58 o
  -3  -2   3         22.61         17.39         1.50 o
  -2  -2   3        164.26        181.97         1.51 o
  -1  -2   3        113.00        132.10         1.42 o
   0  -2   3        304.38        350.31         2.68 o
   1  -2   3        908.24        865.92         9.77 o
   2  -2   3        601.95        610.69         2.46 o
   3  -2   3         62.99         70.15         1.51 o
   4  -2   3         51.13         58.30         1.49 o
   5  -2   3        261.99        272.44         2.45 o
   6  -2   3          0.22          0.66         0.66 o
  -5  -1   3         72.79         76.11         2.51 o
  -4  -1   3          0.04          3.21         1.39 o
  -3  -1   3        435.72        435.67         4.80 o
  -2  -1   3          4.99          5.69         0.26 o
  -1  -1   3        170.25        171.48         2.00 o
   0  -1   3        102.35         66.40         0.59 o
   1  -1   3        840.52        823.16         1.76 o
   2  -1   3         74.33         68.06         1.14 o
   3  -1   3         30.35         25.75         0.56 o
   4  -1   3         43.93         42.38         1.48 o
   5  -1   3        189.86        201.98         6.30 o
   6  -1   3          3.14          6.19         5.73 o
  -6   0   3         21.76         21.31         1.36 o
  -5   0   3          4.78          7.71         1.77 o
  -4   0   3          9.39          8.77         1.08 o
  -3   0   3        242.99        259.89         4.79 o
  -2   0   3        396.77        374.79         4.32 o
  -1   0   3         29.04         16.65         0.48 o
   0   0   3       1624.22       1437.30         9.79 o
   1   0   3        159.65        167.54         0.72 o
   2   0   3         89.54         89.65         1.30 o
   3   0   3         40.90         41.15         0.98 o
   4   0   3         18.03         20.42         0.91 o
   5   0   3        114.91        109.41         1.98 o
   6   0   3         63.56         68.84         2.88 o
  -6   1   3          5.03          8.64         1.45 o
  -5   1   3          1.40          0.94         1.76 o
  -4   1   3          9.70          6.65         0.47 o
  -3   1   3        300.53        281.73         1.29 o
  -2   1   3       2662.38       2729.47         4.44 o
  -1   1   3       3215.71       3392.92        14.78 o
   0   1   3        648.15        753.44         1.56 o
   1   1   3          2.54          5.19         0.37 o
   2   1   3         17.10          7.94         0.43 o
   3   1   3          5.73         12.76         0.59 o
   4   1   3         11.00          8.54         1.96 o
   5   1   3          0.46         -0.24         0.77 o
   6   1   3         19.41         15.43         1.18 o
  -6   2   3          0.49         -1.18         1.43 o
  -5   2   3          3.96          5.00         2.33 o
  -4   2   3          1.43          1.42         0.92 o
  -3   2   3          2.65          1.51         0.51 o
  -2   2   3         66.99         66.87         1.52 o
  -1   2   3        346.84        314.00         1.37 o
   0   2   3      11730.71      11271.06        28.41 o
   1   2   3       9572.28       9053.88        56.05 o
   2   2   3        124.46        110.62         2.34 o
   3   2   3        103.34         99.11         2.57 o
   4   2   3         24.82         31.58         1.26 o
   5   2   3          1.67          2.58         0.75 o
   6   2   3          9.94          6.18         1.10 o
  -6   3   3          3.14          6.39         1.24 o
  -5   3   3         20.21         21.49         1.20 o
  -4   3   3          1.59          2.24         0.86 o
  -3   3   3         16.02         16.56         1.70 o
  -2   3   3          0.98          1.50         0.30 o
  -1   3   3        246.07        267.45         1.98 o
   0   3   3         51.87         40.84         1.18 o
   1   3   3        247.76        227.06         2.74 o
   2   3   3        271.37        269.16         5.46 o
   3   3   3          0.99          0.73         0.66 o
   4   3   3          1.30          2.26         0.71 o
   5   3   3          0.04          1.49         0.76 o
   6   3   3          1.96          2.65         2.10 o
  -6   4   3          4.13          1.89         2.11 o
  -5   4   3          0.99          0.43         0.73 o
  -4   4   3         86.30         85.22         1.51 o
  -3   4   3        127.65        131.82         2.19 o
  -2   4   3         44.09         51.13         1.16 o
  -1   4   3         14.21         21.74         0.87 o
   0   4   3        123.36        144.85         2.22 o
   1   4   3        968.28        955.26         3.20 o
   2   4   3       3897.24       3950.45        22.76 o
   3   4   3         15.35         17.85         3.93 o
   4   4   3         35.49         40.47         3.84 o
   5   4   3          0.70          2.49         1.72 o
  -5   5   3          7.96          8.44         0.97 o
  -4   5   3         13.58         16.51         1.62 o
  -3   5   3         31.83         32.89         1.33 o
  -2   5   3         13.38         15.50         0.94 o
  -1   5   3         28.91         31.03         1.07 o
   0   5   3         29.66         30.23         0.98 o
   1   5   3          4.25          4.37         0.61 o
   2   5   3          5.76          2.47         1.37 o
   3   5   3         57.97         59.79         1.29 o
   4   5   3         36.61         37.66         1.22 o
   5   5   3          2.22          9.61         2.72 o
   6   5   3          2.30         -2.53         2.53 o
  -5   6   3          0.94          0.50         1.28 o
  -4   6   3         37.05         39.68         1.19 o
  -3   6   3        651.00        632.94         9.17 o
  -2   6   3          1.36          2.73         0.91 o
  -1   6   3          0.32          1.50         0.80 o
   0   6   3          2.51          3.16         0.61 o
   1   6   3          9.84         10.57         0.93 o
   2   6   3         86.62         80.28         1.41 o
   3   6   3         86.98         84.92         3.26 o
   4   6   3          7.91          8.55         1.02 o
   5   6   3          0.17          1.26         4.34 o
  -4   7   3         14.84         16.05         1.57 o
  -3   7   3        235.99        224.31         3.48 o
  -2   7   3        129.06        122.93         2.01 o
  -1   7   3         10.52          9.61         1.61 o
   0   7   3          2.50          3.21         0.71 o
   1   7   3          1.19          2.89         1.07 o
   2   7   3          4.40          4.29         0.90 o
   3   7   3          0.66          1.13         1.48 o
   4   7   3          0.48         -0.09         0.95 o
   5   7   3          3.08          9.14         2.43 o
  -4   8   3          0.68          1.00         1.47 o
  -3   8   3         26.37         26.59         1.71 o
  -2   8   3        138.82        143.86         2.91 o
  -1   8   3          7.02          4.60         1.21 o
   0   8   3          0.02          0.24         0.72 o
   1   8   3         24.87         24.87         1.46 o
   2   8   3          8.15          7.53         1.21 o
   3   8   3          6.99          7.86         1.28 o
   4   8   3          0.10          2.18         3.58 o
  -3   9   3          3.32          3.69         1.40 o
  -2   9   3         31.26         31.99         1.87 o
  -1   9   3         75.19         64.56         2.08 o
   0   9   3         35.24         25.63         1.56 o
   1   9   3          0.23          2.74         1.28 o
   2   9   3          3.20          8.67         1.56 o
   3   9   3          0.06         -0.86         1.28 o
  -1  10   3         41.12         35.06         2.03 o
   0  10   3          4.97          9.05         1.44 o
   1  10   3          3.61          6.34         1.54 o
   2  10   3          0.19         -1.43         1.54 o
  -2  -9   4          0.79         -1.35         1.35 o
  -1  -9   4          5.45          5.95         1.48 o
   0  -9   4          1.06          0.39         1.19 o
   1  -9   4          4.28          5.99         1.88 o
   2  -9   4         79.92         79.79         2.39 o
  -4  -8   4          0.87          3.84         2.58 o
  -3  -8   4          2.80          4.29         2.67 o
  -2  -8   4          0.48          0.51         1.87 o
  -1  -8   4          0.00         -0.77         1.20 o
   0  -8   4          1.01          0.51         0.74 o
   1  -8   4          0.12          0.86         0.70 o
   2  -8   4         45.88         43.40         1.88 o
   3  -8   4          3.28          1.40         1.31 o
  -4  -7   4         22.56         27.67         6.17 o
  -3  -7   4          5.04          7.62         1.46 o
  -2  -7   4          0.75          0.75         0.64 o
  -1  -7   4         16.29         12.41         0.82 o
   0  -7   4         41.02         47.42         2.02 o
   1  -7   4          6.66          8.64         0.73 o
   2  -7   4          7.79          6.56         1.50 o
   3  -7   4         19.83         15.59         1.48 o
   4  -7   4          0.18         -0.88         1.28 o
  -5  -6   4          3.21         -2.33         2.33 o
  -4  -6   4         16.22         24.58         2.31 o
  -3  -6   4        187.27        175.01         3.40 o
  -2  -6   4          3.64          3.00         0.75 o
  -1  -6   4         50.38         54.24         1.40 o
   0  -6   4          1.32          3.10         0.48 o
   1  -6   4         17.43         19.74         0.62 o
   2  -6   4         17.17         12.55         0.78 o
   3  -6   4         42.42         38.01         1.79 o
   4  -6   4          0.53         -0.44         1.15 o
   5  -6   4          5.35          3.64         1.35 o
  -5  -5   4          3.95          0.66         2.25 o
  -4  -5   4          1.17          2.55         1.89 o
  -3  -5   4         27.80         33.94         2.01 o
  -2  -5   4        185.17        199.13         1.77 o
  -1  -5   4         10.21          9.72         0.38 o
   0  -5   4        199.55        199.78         1.92 o
   1  -5   4        153.43        167.80         1.19 o
   2  -5   4         32.25         33.49         1.39 o
   3  -5   4         65.60         72.13         2.00 o
   4  -5   4          4.80          4.28         1.20 o
   5  -5   4          0.67         -0.23         1.17 o
  -6  -4   4          0.15          7.18         2.45 o
  -5  -4   4          5.00          3.38         2.07 o
  -4  -4   4         31.23         25.83         2.11 o
  -3  -4   4         12.79         14.08         2.31 o
  -2  -4   4         54.60         57.46         0.79 o
  -1  -4   4        144.34        164.14         0.82 o
   0  -4   4        468.89        489.63         6.57 o
   1  -4   4         71.69         73.58         0.72 o
   2  -4   4         18.49         26.70         0.70 o
   3  -4   4         92.38         94.49         1.17 o
   4  -4   4          8.75          4.84         1.29 o
   5  -4   4          8.14          7.62         1.15 o
   6  -4   4         16.38         20.86         1.22 o
  -6  -3   4          0.77          3.69         2.21 o
  -5  -3   4          0.06         -1.91         1.91 o
  -4  -3   4          0.01         -1.42         1.60 o
  -3  -3   4         93.58         97.06         1.59 o
  -2  -3   4         84.88         68.74         0.76 o
  -1  -3   4        256.78        259.98         2.84 o
   0  -3   4         18.10         19.49         0.46 o
   1  -3   4       2475.17       2889.73         3.75 o
   2  -3   4         99.54         93.86         0.73 o
   3  -3   4         43.47         46.82         1.11 o
   4  -3   4        229.98        231.87         1.68 o
   5  -3   4         39.29         41.12         1.24 o
   6  -3   4          0.11         -0.60         0.77 o
  -6  -2   4          4.26          7.48         2.24 o
  -5  -2   4          8.03          4.88         1.89 o
  -4  -2   4          4.22          4.08         1.50 o
  -3  -2   4         18.65         20.59         0.75 o
  -2  -2   4         65.69         72.26         1.19 o
  -1  -2   4        556.29        575.12         2.59 o
   0  -2   4          5.44          9.17         0.27 o
   1  -2   4         76.37         79.07         1.43 o
   2  -2   4        829.61        928.80         2.52 o
   3  -2   4         50.21         35.91         0.58 o
   4  -2   4         59.82         64.56         0.98 o
   5  -2   4          9.31         13.79         2.82 o
   6  -2   4          2.66          3.79         1.09 o
  -6  -1   4         19.62         23.91         2.39 o
  -5  -1   4          2.83          0.51         1.52 o
  -4  -1   4         96.56         93.58         2.30 o
  -3  -1   4        461.48        460.56         1.94 o
  -2  -1   4          3.05          2.94         0.37 o
  -1  -1   4          0.76          1.30         0.21 o
   1  -1   4        321.74        313.76         1.19 o
   2  -1   4        635.46        664.31         2.00 o
   3  -1   4        467.96        423.82         1.73 o
   4  -1   4        134.00        131.46         2.07 o
   5  -1   4         32.54         43.25         5.55 o
   6  -1   4          6.05          3.25         0.80 o
  -6   0   4         16.50         11.02         2.92 o
  -5   0   4         14.62         12.94         2.00 o
  -4   0   4         27.83         25.81         1.55 o
  -3   0   4        255.39        223.49         3.87 o
  -2   0   4         71.94         87.33         0.38 o
  -1   0   4        149.65        175.97         1.50 o
   0   0   4         87.47         76.38         0.70 o
   1   0   4          5.24          6.66         0.30 o
   2   0   4         92.11         90.69         1.57 o
   3   0   4          4.25          9.20         0.56 o
   4   0   4         15.82         14.60         0.81 o
   5   0   4         90.03         89.49         3.47 o
   6   0   4         37.46         48.35         4.72 o
  -6   1   4         13.61         14.25         1.59 o
  -5   1   4          0.85          2.40         0.93 o
  -4   1   4        140.45        117.13         4.72 o
  -3   1   4        756.52        926.78         5.26 o
  -2   1   4       1943.42       1853.74         3.80 o
  -1   1   4        334.69        363.41         1.94 o
   0   1   4       1198.66       1292.02         4.23 o
   1   1   4         10.53         13.67         0.48 o
   2   1   4         58.24         36.50         0.77 o
   3   1   4          0.25          3.30         0.61 o
   4   1   4         13.71         15.20         0.87 o
   5   1   4          0.94          0.94         0.79 o
   6   1   4         73.00         69.04         1.92 o
  -6   2   4          1.67          0.56         1.12 o
  -5   2   4         27.73         23.58         1.51 o
  -4   2   4          0.01         -0.47         0.81 o
  -3   2   4          0.13          1.59         0.64 o
  -2   2   4        145.53        169.66         1.14 o
  -1   2   4        143.17        140.91         0.99 o
   0   2   4        929.17        890.98         3.50 o
   1   2   4         70.32         92.01         1.15 o
   2   2   4          3.78          7.52         0.78 o
   3   2   4         13.28         16.24         2.07 o
   4   2   4          2.35          4.83         0.77 o
   5   2   4          3.06          3.99         0.91 o
   6   2   4          3.59          0.67         1.21 o
  -6   3   4         12.20         15.57         3.88 o
  -5   3   4         35.04         36.49         1.38 o
  -4   3   4         60.29         55.21         1.31 o
  -3   3   4        143.23        134.53         1.91 o
  -2   3   4        292.46        329.63         2.26 o
  -1   3   4        381.87        400.29         1.79 o
   0   3   4          9.51         23.15         0.59 o
   1   3   4         28.54         19.99         0.74 o
   2   3   4        123.58        123.97         1.28 o
   3   3   4          0.07          0.00         0.81 o
   4   3   4          0.11          2.45         2.73 o
   5   3   4          2.05          2.84         0.99 o
   6   3   4          2.42          1.19         0.99 o
  -6   4   4         15.15         18.12         1.40 o
  -5   4   4          5.34          3.61         0.76 o
  -4   4   4         81.43         83.10         2.54 o
  -3   4   4         28.35         24.22         0.96 o
  -2   4   4          4.19          3.49         0.92 o
  -1   4   4        228.45        270.57         1.61 o
   0   4   4        776.81        767.41         5.21 o
   1   4   4       2642.91       2817.23         7.33 o
   2   4   4        715.86        797.17        34.60 o
   3   4   4         10.65          9.27         0.78 o
   4   4   4         27.66         33.28         5.16 o
   5   4   4          1.94          3.46         1.32 o
   6   4   4          0.27          2.77         0.95 o
  -5   5   4         95.65         96.63         1.77 o
  -4   5   4          1.84          0.69         0.83 o
  -3   5   4        322.17        301.23         3.08 o
  -2   5   4         62.75         65.07         1.47 o
  -1   5   4         18.44         22.25         0.73 o
   0   5   4          3.55          7.45         0.80 o
   1   5   4          0.77          2.49         0.60 o
   2   5   4          9.46          5.64         0.74 o
   3   5   4          8.20         10.30         0.88 o
   4   5   4          0.01          3.03         0.91 o
   5   5   4         14.72         15.65         4.27 o
   6   5   4          6.80          3.35         2.61 o
  -5   6   4          1.89          4.14         2.22 o
  -4   6   4          5.98          6.88         1.44 o
  -3   6   4        192.04        189.97         2.73 o
  -2   6   4         14.06         14.21         1.14 o
  -1   6   4          1.22          0.94         0.59 o
   0   6   4          3.45          4.52         1.00 o
   1   6   4         35.27         35.09         0.98 o
   2   6   4         63.07         63.26         3.39 o
   3   6   4          3.35         38.19         1.37 o
   4   6   4         22.17         25.38         3.45 o
   5   6   4          0.03         -0.92         0.92 o
  -4   7   4          0.19         -0.78         1.28 o
  -3   7   4        122.13        123.64         1.89 o
  -2   7   4        140.73        143.94         2.39 o
  -1   7   4          3.41          3.17         1.03 o
   0   7   4          0.48          0.85         0.58 o
   1   7   4          2.49          2.17         1.06 o
   2   7   4         20.06         25.15         4.72 o
   3   7   4          0.12          2.72         1.37 o
   4   7   4          1.96          0.38         3.51 o
  -4   8   4          1.22          3.19         1.56 o
  -3   8   4         41.46         33.47         1.87 o
  -2   8   4          2.01          4.05         1.47 o
  -1   8   4         13.85         16.27         1.35 o
   0   8   4          0.01          0.16         0.71 o
   1   8   4          9.52         13.32         1.37 o
   2   8   4          0.01          1.08         1.13 o
   3   8   4          6.06          4.57         1.19 o
   4   8   4          0.90          6.48         3.71 o
  -3   9   4          0.96          2.81         1.43 o
  -2   9   4         55.83         55.14         2.21 o
  -1   9   4         75.25         71.43         2.22 o
   0   9   4          0.00          0.19         1.29 o
   1   9   4         15.85         12.98         1.45 o
   2   9   4          4.27          6.42         1.45 o
   3   9   4          0.07          3.13         1.37 o
  -1  10   4          7.89          4.90         1.64 o
   0  10   4          0.83          2.50         1.26 o
   1  10   4          4.41          5.64         1.58 o
   2  10   4          5.58          0.03         1.58 o
  -2  -9   5          0.97          0.09         1.45 o
  -1  -9   5          7.93          9.40         1.44 o
   0  -9   5          1.70         -1.18         1.18 o
   1  -9   5         65.25         64.39         3.21 o
   2  -9   5          2.89          3.18         1.32 o
  -3  -8   5          0.06         -1.06         1.06 o
  -2  -8   5          0.81         -1.20         1.20 o
  -1  -8   5          3.36          3.36         1.25 o
   0  -8   5          2.09          1.22         0.78 o
   1  -8   5         17.73         17.30         1.99 o
   2  -8   5          0.07          3.62         1.26 o
   3  -8   5          6.77          8.25         1.41 o
  -4  -7   5          0.01          8.57         5.19 o
  -3  -7   5          5.97          4.86         2.33 o
  -2  -7   5          0.01         -0.82         0.82 o
  -1  -7   5          3.13          2.38         0.74 o
   0  -7   5          1.95          2.02         0.93 o
   1  -7   5          0.93          1.33         0.80 o
   2  -7   5         11.77          9.00         1.31 o
   3  -7   5         16.59         15.91         1.45 o
   4  -7   5         27.25         30.42         1.76 o
  -5  -6   5          2.57          3.69         2.33 o
  -4  -6   5         63.14         61.85         1.58 o
  -3  -6   5          1.87          8.47         1.00 o
  -2  -6   5         11.46          9.35         0.57 o
  -1  -6   5         15.22         14.45         0.62 o
   0  -6   5         41.22         37.80         0.83 o
   1  -6   5          8.61          8.52         0.55 o
   2  -6   5          0.06         -0.60         0.98 o
   3  -6   5         75.78         70.97         2.08 o
   4  -6   5          0.51          0.81         1.15 o
   5  -6   5         18.07         26.02         1.81 o
  -5  -5   5         34.29         41.70         2.78 o
  -4  -5   5          0.07          1.41         1.98 o
  -3  -5   5         78.47         80.56         2.20 o
  -2  -5   5        127.84        132.90         1.68 o
  -1  -5   5          0.31          0.58         0.32 o
   0  -5   5          0.28          0.74         0.41 o
   1  -5   5          3.27          3.76         0.45 o
   2  -5   5         47.69         47.53         0.97 o
   3  -5   5          0.18         -0.61         0.61 o
   4  -5   5          8.85          9.21         1.25 o
   5  -5   5          6.98          6.63         1.27 o
  -5  -4   5         35.95         39.71         2.57 o
  -4  -4   5          6.34          3.81         1.74 o
  -3  -4   5          1.01          1.27         0.77 o
  -2  -4   5        353.32        352.83         3.20 o
  -1  -4   5        304.50        303.15         2.26 o
   0  -4   5          0.65          3.25         0.38 o
   1  -4   5        155.14        171.38         1.96 o
   2  -4   5         38.32         35.87         1.02 o
   3  -4   5          0.00          0.67         1.63 o
   4  -4   5        115.60        113.86         2.32 o
   5  -4   5          1.88          3.72         1.09 o
   6  -4   5          7.88         12.17         1.11 o
  -6  -3   5          2.32          2.43         2.19 o
  -5  -3   5          3.99          6.52         2.05 o
  -4  -3   5          7.23          7.74         1.71 o
  -3  -3   5         31.01         28.84         0.88 o
  -2  -3   5        144.40        122.40         0.79 o
  -1  -3   5        253.33        255.95         1.26 o
   0  -3   5        230.26        234.96         2.38 o
   1  -3   5         20.54         13.57         0.51 o
   2  -3   5         20.01         27.86         0.45 o
   3  -3   5        496.72        472.32         5.48 o
   4  -3   5         44.03         47.06         1.49 o
   5  -3   5         12.69         15.27         1.18 o
   6  -3   5          0.00         -0.87         0.87 o
  -6  -2   5          0.19          3.25         2.14 o
  -5  -2   5         13.67         13.53         1.99 o
  -4  -2   5         40.70         33.23         1.92 o
  -3  -2   5         37.84         38.85         2.47 o
  -2  -2   5         14.00         10.56         0.29 o
  -1  -2   5        433.70        438.04         4.55 o
   0  -2   5        350.59        367.75         2.48 o
   1  -2   5        336.60        388.33         1.64 o
   2  -2   5         27.40         32.52         0.60 o
   3  -2   5          0.51         -0.32         0.74 o
   4  -2   5         20.18         19.61         0.75 o
   5  -2   5        133.22        128.03         2.65 o
   6  -2   5          1.36          3.61         1.25 o
  -6  -1   5         43.66         45.45         9.04 o
  -5  -1   5          0.19         -0.70         1.59 o
  -4  -1   5          0.36         -0.05         1.40 o
  -3  -1   5         14.56         14.34         1.65 o
  -2  -1   5          9.55          8.68         0.23 o
  -1  -1   5          3.94          8.70         0.24 o
   0  -1   5        120.41         71.60         0.84 o
   1  -1   5         69.54         72.95         1.16 o
   2  -1   5       1611.21       1671.97        12.04 o
   3  -1   5       1471.14       1496.13         7.14 o
   4  -1   5        506.36        478.92         9.09 o
   5  -1   5         78.79         82.58         1.54 o
   6  -1   5          1.77          0.03         0.86 o
  -6   0   5         17.89         17.82         1.78 o
  -5   0   5          0.01          0.29         0.92 o
  -4   0   5         22.27         20.58         0.94 o
  -3   0   5         10.97         13.04         0.57 o
  -2   0   5        267.34        276.82         1.65 o
  -1   0   5        300.93        242.00         1.74 o
   0   0   5          7.13         12.10         0.29 o
   1   0   5        287.93        304.04         1.09 o
   2   0   5        345.31        321.82         2.27 o
   3   0   5        480.91        411.40         2.88 o
   4   0   5         35.92         33.93         2.96 o
   5   0   5         24.57         30.22         3.72 o
   6   0   5        121.20        124.52         7.39 o
  -6   1   5          0.61         -0.22         1.44 o
  -5   1   5          0.54          0.76         1.16 o
  -4   1   5         47.82         51.05         1.19 o
  -3   1   5        309.29        287.07         4.14 o
  -2   1   5         39.36         36.00         1.20 o
  -1   1   5         10.19          5.03         0.46 o
   0   1   5        352.32        400.18         1.19 o
   1   1   5        117.64        111.39         0.74 o
   2   1   5         98.75         63.72         1.83 o
   3   1   5          1.24          6.79         0.73 o
   4   1   5         11.96         18.45         0.95 o
   5   1   5         46.64         44.09         1.40 o
   6   1   5         39.27         40.01         1.38 o
  -6   2   5          1.08          1.05         1.10 o
  -5   2   5         78.58         74.05         2.07 o
  -4   2   5          0.67          1.46         0.92 o
  -3   2   5         22.32         12.34         0.66 o
  -2   2   5        243.59        281.70         1.52 o
  -1   2   5        713.24        680.05         1.92 o
   0   2   5        455.78        424.31         1.50 o
   1   2   5        596.53        663.14         2.74 o
   2   2   5          0.46          5.19         0.54 o
   3   2   5          0.98          4.08         0.64 o
   4   2   5          2.49          4.17         0.78 o
   5   2   5          0.39          1.41         0.89 o
   6   2   5         11.23          9.32         1.27 o
  -6   3   5          3.88          6.17         3.79 o
  -5   3   5          0.18          1.49         1.98 o
  -4   3   5          0.70          1.37         2.42 o
  -3   3   5         24.21         26.16         1.96 o
  -2   3   5        126.81        136.36         1.77 o
  -1   3   5       1191.53       1216.12         3.73 o
   0   3   5       1014.52        926.37         2.59 o
   1   3   5          9.00          7.24         0.62 o
   2   3   5          9.15          9.85         0.77 o
   3   3   5          0.00         -0.62         0.66 o
   4   3   5          1.76          4.18         0.84 o
   5   3   5          0.01         -0.90         0.90 o
   6   3   5          0.65         -1.09         1.09 o
  -6   4   5         24.39         27.92         2.20 o
  -5   4   5          0.02         -0.57         1.72 o
  -4   4   5         38.20         35.59         2.38 o
  -3   4   5         17.06         14.94         0.82 o
  -2   4   5          0.39          2.77         0.66 o
  -1   4   5        443.17        458.25         2.10 o
   0   4   5         17.99         18.74         0.64 o
   1   4   5       1403.63       1383.91         5.04 o
   2   4   5       1810.29       1799.93         8.89 o
   3   4   5         16.84         14.79         0.87 o
   4   4   5          3.63          4.28         1.58 o
   5   4   5          9.57         12.14         1.17 o
   6   4   5          0.06          4.80         0.99 o
  -5   5   5          6.57          7.49         1.12 o
  -4   5   5          2.09          1.90         0.83 o
  -3   5   5         52.21         53.50         1.21 o
  -2   5   5         38.83         33.90         1.24 o
  -1   5   5         26.77         28.82         0.81 o
   0   5   5         54.18         55.24         1.35 o
   1   5   5          5.92         10.25         0.90 o
   2   5   5         50.14         78.22         1.29 o
   3   5   5          8.75          8.96         0.89 o
   4   5   5          3.82          2.64         2.72 o
   5   5   5          4.01          2.08         2.16 o
   6   5   5          0.06         -0.06         0.95 o
  -5   6   5          0.65          1.89         2.13 o
  -4   6   5          1.82          1.42         1.13 o
  -3   6   5          1.57          2.20         1.11 o
  -2   6   5         34.97         34.98         1.42 o
  -1   6   5         14.29         22.94         1.37 o
   0   6   5         14.19         15.59         1.03 o
   1   6   5         90.94         93.49         1.81 o
   2   6   5          6.16         27.89         7.13 o
   3   6   5        695.84        692.64         3.74 o
   4   6   5          2.34          3.16         0.99 o
   5   6   5          1.59         -0.36         1.06 o
  -4   7   5          6.24          7.61         1.01 o
  -3   7   5         43.97         47.28         1.88 o
  -2   7   5         27.40         30.30         1.58 o
  -1   7   5          0.01          0.25         0.97 o
   0   7   5          7.49          7.71         1.45 o
   1   7   5          3.60          3.73         1.15 o
   2   7   5          4.27          5.31         1.17 o
   3   7   5          0.00          1.48         1.05 o
   4   7   5          2.97          2.75         1.08 o
   5   7   5          4.72          7.45         1.06 o
  -4   8   5          0.19         -0.95         1.49 o
  -3   8   5          0.43          1.29         1.40 o
  -2   8   5        140.31        133.74         3.03 o
  -1   8   5          2.66          3.63         0.85 o
   0   8   5          0.02          1.22         0.62 o
   1   8   5          6.09         10.73         1.26 o
   2   8   5          0.01          1.21         1.24 o
   3   8   5          3.23          3.00         1.21 o
   4   8   5         24.38         31.31         5.70 o
  -3   9   5         11.13         17.06         1.74 o
  -2   9   5        128.37        117.46         2.89 o
  -1   9   5          0.46          1.90         1.36 o
   0   9   5          0.31          0.49         1.18 o
   1   9   5          1.89         -0.71         1.30 o
   2   9   5          1.19          2.17         1.44 o
   3   9   5          0.05          2.31         1.49 o
  -1  10   5         32.27         31.65         1.98 o
   0  10   5         10.72          8.88         1.53 o
   1  10   5          2.33          4.88         1.53 o
   2  10   5          0.13         -1.02         1.62 o
  -2  -9   6         10.78         11.57         1.58 o
  -1  -9   6          2.83          3.37         1.55 o
   0  -9   6         70.29         66.73         2.06 o
   1  -9   6         20.75         19.82         1.88 o
   2  -9   6          0.22         -1.13         1.34 o
  -3  -8   6          2.29          1.38         1.40 o
  -2  -8   6          3.00          2.49         1.33 o
  -1  -8   6         42.74         41.28         1.72 o
   0  -8   6         12.70         14.94         1.68 o
   1  -8   6         13.72         16.83         0.97 o
   2  -8   6          5.93          3.58         1.25 o
   3  -8   6          1.21          1.06         1.29 o
  -4  -7   6          0.25         -1.08         1.08 o
  -3  -7   6          1.96          1.87         1.52 o
  -2  -7   6          0.37          0.74         0.74 o
  -1  -7   6          0.00          2.51         1.09 o
   0  -7   6          2.39          4.77         1.08 o
   1  -7   6         31.71         28.84         1.73 o
   2  -7   6         48.24         44.33         1.19 o
   3  -7   6         54.96         45.60         1.90 o
   4  -7   6          0.49          1.23         1.26 o
  -5  -6   6         18.54         29.94         2.79 o
  -4  -6   6          3.76          3.25         1.56 o
  -3  -6   6          0.38          0.98         1.29 o
  -2  -6   6         27.44         25.22         1.05 o
  -1  -6   6         23.88         26.32         0.62 o
   0  -6   6          4.32          3.77         0.47 o
   1  -6   6          1.98          1.38         0.50 o
   2  -6   6          5.29          4.59         0.71 o
   3  -6   6        170.50        161.67         1.84 o
   4  -6   6          2.16          4.21         1.23 o
   5  -6   6         28.58         35.41         1.99 o
  -5  -5   6         18.60         45.00         2.96 o
  -4  -5   6         49.36         47.16         1.34 o
  -3  -5   6         29.18         26.93         2.17 o
  -2  -5   6          1.76          4.13         0.64 o
  -1  -5   6          0.45          0.47         0.49 o
   0  -5   6         11.92         15.99         0.79 o
   1  -5   6         84.57         95.29         1.77 o
   2  -5   6         24.04         23.57         0.81 o
   3  -5   6         11.13         12.12         0.95 o
   4  -5   6         47.82         53.36         1.91 o
   5  -5   6         19.02         24.11         1.57 o
  -5  -4   6          4.49         10.24         2.15 o
  -4  -4   6          0.36          0.87         0.87 o
  -3  -4   6        255.70        240.74         1.61 o
  -2  -4   6        522.23        492.10         3.82 o
  -1  -4   6         71.37         72.04         0.88 o
   0  -4   6        352.72        367.65         1.65 o
   1  -4   6         65.33         69.98         1.01 o
   2  -4   6        145.75        145.52         2.31 o
   3  -4   6         49.53         44.43         2.30 o
   4  -4   6        151.87        145.83         2.62 o
   5  -4   6          0.36          0.61         0.60 o
  -6  -3   6          0.04         -0.35         2.16 o
  -5  -3   6         28.59         31.62         2.45 o
  -4  -3   6         64.55         73.36         2.50 o
  -3  -3   6          5.98          5.69         0.49 o
  -2  -3   6          0.32          2.22         0.39 o
  -1  -3   6        107.27        107.13         1.07 o
   0  -3   6        171.70        185.95         1.05 o
   1  -3   6        616.15        654.35         2.49 o
   2  -3   6        189.33        215.27         1.52 o
   3  -3   6         16.32         15.15         0.61 o
   4  -3   6         13.57         14.49         1.11 o
   5  -3   6          0.02         -0.73         0.89 o
  -6  -2   6          5.81          6.56         1.23 o
  -5  -2   6          0.99          3.41         1.90 o
  -4  -2   6          1.15          1.15         1.51 o
  -3  -2   6         26.92         18.88         0.74 o
  -2  -2   6         95.88         91.42         0.90 o
  -1  -2   6          1.15          3.15         0.44 o
   0  -2   6        129.57        151.52         4.66 o
   1  -2   6       1805.00       1901.52        10.45 o
   2  -2   6         33.13         39.14         0.67 o
   3  -2   6         32.63         37.13         1.09 o
   4  -2   6        116.61        113.73         2.11 o
   5  -2   6         63.68         61.30         2.27 o
   6  -2   6          1.56          3.96         0.89 o
  -6  -1   6          1.46          3.95         1.21 o
  -5  -1   6          0.20          0.22         2.19 o
  -4  -1   6          0.01         -0.14         1.42 o
  -3  -1   6          0.05          0.61         0.39 o
  -2  -1   6        318.49        315.57         1.83 o
  -1  -1   6        100.46         96.75         0.92 o
   0  -1   6        105.12        140.44         1.24 o
   1  -1   6        173.90        179.89         1.39 o
   2  -1   6       2322.00       2653.48         7.32 o
   3  -1   6        186.96        194.97         1.53 o
   4  -1   6         52.33         46.33         1.94 o
   5  -1   6         26.49         27.25         2.59 o
   6  -1   6          3.08         -0.14         2.07 o
  -6   0   6         21.64         22.21         1.83 o
  -5   0   6         21.54         18.10         1.14 o
  -4   0   6          2.87          3.41         0.89 o
  -3   0   6          7.64          9.07         1.53 o
  -2   0   6          0.65          0.46         0.20 o
  -1   0   6        610.80        493.75         1.72 o
   0   0   6        142.94        107.06         0.88 o
   1   0   6        110.00        106.30         0.72 o
   2   0   6        380.89        395.50         1.31 o
   3   0   6         22.39         34.49         0.48 o
   4   0   6          2.05          4.35         3.07 o
   5   0   6        114.41        118.65         2.51 o
   6   0   6         13.26         17.68         2.39 o
  -6   1   6          7.59          7.72         1.56 o
  -5   1   6         88.95         94.89         2.35 o
  -4   1   6         27.14         33.39         1.80 o
  -3   1   6         75.97         73.11         1.11 o
  -2   1   6        551.29        577.43         1.59 o
  -1   1   6        108.58         78.69         1.50 o
   0   1   6         35.17         52.98         0.50 o
   1   1   6        161.90        147.91         0.96 o
   2   1   6        182.63        141.37         1.15 o
   3   1   6         91.27        113.57         0.82 o
   4   1   6        387.11        322.93         2.24 o
   5   1   6        135.76        125.68         1.76 o
   6   1   6          0.41          1.85         3.26 o
  -6   2   6          9.62         10.92         1.64 o
  -5   2   6          3.23          2.21         1.21 o
  -4   2   6          0.93          1.04         0.95 o
  -3   2   6         21.48         17.66         0.71 o
  -2   2   6        619.10        616.71         9.47 o
  -1   2   6          0.09          2.17         0.30 o
   0   2   6         50.62         49.35         0.58 o
   1   2   6        129.52        139.39         1.03 o
   2   2   6         55.34         77.71         1.21 o
   3   2   6          2.54          2.95         0.66 o
   4   2   6          0.19          5.38         0.95 o
   5   2   6          1.62          1.79         1.06 o
   6   2   6         81.40         76.80         2.12 o
  -6   3   6          0.08          2.00         2.95 o
  -5   3   6         17.87         19.03         1.60 o
  -4   3   6          5.07          7.06         1.38 o
  -3   3   6        234.29        197.05         4.45 o
  -2   3   6        598.28        698.77         3.43 o
  -1   3   6       1170.35       1249.89         4.15 o
   0   3   6        560.77        505.87         3.98 o
   1   3   6          8.49         13.95         1.34 o
   2   3   6          6.20          7.87         0.76 o
   3   3   6          0.35          0.55         0.70 o
   4   3   6          4.23          9.11         0.99 o
   5   3   6          2.49          1.84         1.00 o
   6   3   6          0.24         -0.36         1.19 o
  -6   4   6          0.37         -0.01         3.44 o
  -5   4   6          9.28         11.31         2.87 o
  -4   4   6          0.02          0.64         0.82 o
  -3   4   6         17.58         20.62         0.89 o
  -2   4   6          0.09          0.78         0.58 o
  -1   4   6        490.50        508.29         3.90 o
   0   4   6        708.68        786.81         4.04 o
   1   4   6         84.66         89.54         1.10 o
   2   4   6        292.67        326.65         2.80 o
   3   4   6          0.85          1.53         0.86 o
   4   4   6          7.35          7.21         0.99 o
   5   4   6          3.59          5.77         0.99 o
   6   4   6          0.07          3.65         1.12 o
  -5   5   6         11.86          9.17         1.75 o
  -4   5   6         45.25         42.32         1.30 o
  -3   5   6         13.44         10.01         1.91 o
  -2   5   6        100.86         97.43         1.86 o
  -1   5   6         99.97        112.48         2.71 o
   0   5   6        316.04        350.01         3.67 o
   1   5   6         24.17         26.98         1.09 o
   2   5   6          6.27         13.10         1.03 o
   3   5   6         11.17         14.53         1.10 o
   4   5   6          0.01          2.03         0.94 o
   5   5   6          0.17         -0.98         0.98 o
  -5   6   6          5.17         10.18         1.08 o
  -4   6   6          6.65          5.21         1.22 o
  -3   6   6         18.63         20.27         1.34 o
  -2   6   6         16.21         14.99         1.19 o
  -1   6   6         12.40         16.05         0.79 o
   0   6   6          0.09          3.55         1.05 o
   1   6   6         38.41         42.02         1.41 o
   2   6   6        968.24        980.81         5.52 o
   3   6   6         12.50         41.72         1.70 o
   4   6   6          0.65         -0.99         0.99 o
   5   6   6          6.93          2.66         0.99 o
  -4   7   6         69.88         70.64         3.57 o
  -3   7   6          0.14          0.22         1.17 o
  -2   7   6         33.06         31.98         1.59 o
  -1   7   6          1.91          0.44         1.17 o
   0   7   6         16.79         14.12         0.87 o
   1   7   6          8.07          9.40         1.20 o
   2   7   6          0.00          0.96         1.13 o
   3   7   6         19.77         21.02         1.52 o
   4   7   6          1.85         -0.23         1.16 o
   5   7   6          1.94          8.93         1.33 o
  -4   8   6          7.33          4.32         1.61 o
  -3   8   6          6.48          7.55         1.56 o
  -2   8   6        117.10        119.17         2.68 o
  -1   8   6          0.00          0.89         1.22 o
   0   8   6          1.08          1.67         0.80 o
   1   8   6          6.42         10.34         1.40 o
   2   8   6          0.38          1.46         1.19 o
   3   8   6         33.50         23.69         1.70 o
   4   8   6         25.21         39.46         1.98 o
  -3   9   6          3.34          0.20         1.44 o
  -2   9   6          3.09          4.74         1.57 o
  -1   9   6         24.76         21.99         1.66 o
   0   9   6          0.26          0.60         1.96 o
   1   9   6          0.26         -1.04         1.29 o
   2   9   6          0.43         -1.39         1.39 o
   3   9   6          2.08          3.44         1.43 o
  -1  10   6         26.18         23.55         1.99 o
   0  10   6          0.48         -1.42         1.42 o
   1  10   6          0.03          0.10         1.43 o
   2  10   6          1.44          5.26         1.63 o
  -2  -9   7          9.18         11.72         1.65 o
  -1  -9   7         74.25         66.31         2.16 o
   0  -9   7         34.81         39.72         1.87 o
   1  -9   7          0.54          1.56         0.92 o
   2  -9   7          6.54          6.49         1.47 o
  -3  -8   7          1.54          2.13         1.11 o
  -2  -8   7          6.21          7.55         1.40 o
  -1  -8   7          1.20          7.06         2.59 o
   0  -8   7         87.46         85.22         1.26 o
   1  -8   7         22.60         25.55         1.16 o
   2  -8   7         12.98          8.92         1.35 o
   3  -8   7          0.17         -0.81         1.23 o
  -4  -7   7          0.09          0.24         1.29 o
  -3  -7   7          1.31          3.76         1.72 o
  -2  -7   7          0.83          0.12         0.79 o
  -1  -7   7          1.46          0.74         1.06 o
   0  -7   7         19.44         14.53         1.70 o
   1  -7   7          5.54          6.14         0.71 o
   2  -7   7         88.17         80.80         1.50 o
   3  -7   7         49.48         48.49         2.38 o
   4  -7   7          3.59          2.22         1.30 o
  -4  -6   7          0.07         -1.21         1.54 o
  -3  -6   7          2.31          1.76         0.70 o
  -2  -6   7          2.11          3.48         0.66 o
  -1  -6   7          2.25          3.76         0.64 o
   0  -6   7          2.76          4.56         0.83 o
   1  -6   7          2.22          3.32         0.54 o
   2  -6   7          1.45         -0.06         0.87 o
   3  -6   7         47.98         41.24         2.40 o
   4  -6   7          2.21          0.87         1.12 o
   5  -6   7          8.65         10.07         1.57 o
  -5  -5   7         68.20         74.75         3.21 o
  -4  -5   7          8.49          6.80         2.14 o
  -3  -5   7          0.54          0.15         0.74 o
  -2  -5   7          9.23          8.77         0.60 o
  -1  -5   7          0.00          0.01         0.50 o
   0  -5   7          4.90          8.52         0.50 o
   1  -5   7         32.09         41.29         0.75 o
   2  -5   7          8.54          9.06         0.70 o
   3  -5   7         64.07         66.43         3.19 o
   4  -5   7         62.48         52.24         1.88 o
   5  -5   7         22.91         27.04         1.70 o
  -5  -4   7          9.62         19.06         2.38 o
  -4  -4   7          6.18         15.57         2.14 o
  -3  -4   7         77.08         69.00         2.10 o
  -2  -4   7         15.76         19.45         0.69 o
  -1  -4   7          1.36          2.34         0.47 o
   0  -4   7         19.17         21.72         0.73 o
   1  -4   7         15.51         17.07         0.94 o
   2  -4   7          6.71          6.57         1.67 o
   3  -4   7         34.58         26.69         0.81 o
   4  -4   7          0.08         -0.10         1.03 o
   5  -4   7          0.80          0.40         0.64 o
  -6  -3   7          8.11          4.52         2.14 o
  -5  -3   7         37.47         42.85         2.61 o
  -4  -3   7         23.15         29.16         2.13 o
  -3  -3   7          4.45          5.76         0.65 o
  -2  -3   7        215.31        237.39         1.39 o
  -1  -3   7       1098.10       1097.98         5.95 o
   0  -3   7          6.39         10.62         0.48 o
   1  -3   7        146.67        156.54         1.31 o
   2  -3   7         77.78         97.07         1.10 o
   3  -3   7         15.15         16.43         0.63 o
   4  -3   7          4.01          2.61         0.97 o
   5  -3   7          0.05          1.12         1.66 o
  -6  -2   7          4.11          1.63         2.70 o
  -5  -2   7         12.94         11.29         1.98 o
  -4  -2   7         68.17         69.75         2.35 o
  -3  -2   7         15.81         15.83         0.68 o
  -2  -2   7        110.63        107.22         1.25 o
  -1  -2   7       2998.43       3046.89         3.54 o
   0  -2   7        455.69        536.75         2.77 o
   1  -2   7        277.52        247.31         2.06 o
   2  -2   7         21.26         27.66         0.98 o
   3  -2   7          0.23         -0.04         0.39 o
   4  -2   7         38.63         37.53         1.97 o
   5  -2   7          1.81          0.56         1.75 o
   6  -2   7          2.44          7.75         1.04 o
  -6  -1   7          1.84          3.95         2.19 o
  -5  -1   7         14.37         14.61         1.13 o
  -4  -1   7         50.87         48.87         1.84 o
  -3  -1   7          0.72          1.14         0.37 o
  -2  -1   7        389.84        398.06         2.52 o
  -1  -1   7       1025.24       1051.28         4.46 o
   0  -1   7        877.08        911.02         4.45 o
   1  -1   7        125.12        171.27         1.46 o
   2  -1   7        138.74        176.09         0.96 o
   3  -1   7         49.26         46.77         0.69 o
   4  -1   7        237.84        243.52         1.85 o
   5  -1   7         39.38         42.22         1.27 o
   6  -1   7          4.84          4.41         1.13 o
  -6   0   7         17.44         15.53         1.66 o
  -5   0   7          7.83          7.69         1.01 o
  -4   0   7         76.24         80.25         1.43 o
  -3   0   7         99.24         89.74         1.25 o
  -2   0   7        187.64        180.21         1.96 o
  -1   0   7         64.04         33.56         0.50 o
   1   0   7         62.61         71.97         1.34 o
   2   0   7        525.45        485.31         1.58 o
   3   0   7         23.01         10.25         0.70 o
   4   0   7         10.26          7.79         0.80 o
   5   0   7          9.77          9.73         0.95 o
   6   0   7         12.22         12.23         3.80 o
  -6   1   7          7.91          5.78         1.58 o
  -5   1   7         57.59         69.47         2.12 o
  -4   1   7          8.44         10.13         0.86 o
  -3   1   7         25.21         22.67         0.80 o
  -2   1   7        119.79        152.78         0.91 o
  -1   1   7        105.22        103.15         0.91 o
   0   1   7        114.12        139.24         1.55 o
   1   1   7        175.29        176.73         1.00 o
   2   1   7          0.02          3.49         0.32 o
   3   1   7       1387.94       1244.67         4.69 o
   4   1   7        116.85        119.29         2.62 o
   5   1   7         55.65         60.67         2.30 o
   6   1   7         30.81         29.41         7.16 o
  -6   2   7          0.32          2.75         1.47 o
  -5   2   7         68.34         57.10         2.01 o
  -4   2   7         11.19         13.19         1.20 o
  -3   2   7        122.26        111.65         3.10 o
  -2   2   7         31.99         26.20         0.67 o
  -1   2   7         72.36         87.84         0.77 o
   0   2   7         74.62         89.07         3.26 o
   1   2   7         59.68         65.68         0.76 o
   2   2   7         28.82         15.76         0.73 o
   3   2   7          7.86          8.78         0.78 o
   4   2   7         72.46         60.94         1.52 o
   5   2   7          1.85          3.16         1.02 o
   6   2   7          2.14          9.06         1.55 o
  -6   3   7          6.94          6.54         5.21 o
  -5   3   7          2.44          1.98         2.56 o
  -4   3   7         11.23         10.94         1.18 o
  -3   3   7         27.04         38.39         1.30 o
  -2   3   7        562.66        569.73         7.40 o
  -1   3   7        713.67        754.24         6.85 o
   0   3   7          2.74          3.15         0.39 o
   1   3   7          0.83          2.91         0.77 o
   2   3   7          0.00          4.20         0.71 o
   3   3   7          0.25         -0.09         0.72 o
   4   3   7          7.54          8.19         1.01 o
   5   3   7         13.44         11.74         1.22 o
   6   3   7         24.35         20.94         1.48 o
  -5   4   7          0.55          4.36         1.10 o
  -4   4   7         75.88         63.05         1.46 o
  -3   4   7          0.13          0.43         0.73 o
  -2   4   7         11.71         13.94         0.72 o
  -1   4   7         67.88         80.55         1.00 o
   0   4   7         96.74         65.94         1.14 o
   1   4   7         56.54         63.83         1.65 o
   2   4   7         43.89         45.15         1.33 o
   3   4   7          0.03          0.77         0.88 o
   4   4   7          1.90          3.51         0.98 o
   5   4   7          1.46          2.03         0.94 o
   6   4   7          0.55          2.00         1.04 o
  -5   5   7         16.90         14.23         3.21 o
  -4   5   7         22.55         22.28         1.12 o
  -3   5   7          0.04         -0.53         0.77 o
  -2   5   7        108.26        114.85         2.06 o
  -1   5   7        746.96        779.86         9.58 o
   0   5   7         52.23         57.28         1.37 o
   1   5   7         20.15         27.67         2.20 o
   2   5   7          0.98          6.69         0.98 o
   3   5   7          2.83          4.70         0.96 o
   4   5   7          0.97          0.20         0.96 o
   5   5   7          0.07         -0.28         1.08 o
  -5   6   7         25.79         34.74         1.89 o
  -4   6   7          1.23         -0.37         1.08 o
  -3   6   7         25.51         24.62         1.43 o
  -2   6   7          3.68          4.66         1.13 o
  -1   6   7          0.00          1.06         0.66 o
   0   6   7        216.22        234.09         3.61 o
   1   6   7         81.58         94.53         1.40 o
   2   6   7         37.16         62.90         1.78 o
   3   6   7        133.07        129.03         2.39 o
   4   6   7          0.17         -1.05         1.07 o
   5   6   7          0.72         -0.41         1.06 o
  -4   7   7         43.31         47.85         1.99 o
  -3   7   7          4.29          5.55         1.30 o
  -2   7   7         31.19         33.18         1.64 o
  -1   7   7          1.47          0.77         0.76 o
   0   7   7         43.16         43.56         2.11 o
   1   7   7          1.56          6.69         1.11 o
   2   7   7          3.17          3.86         1.17 o
   3   7   7          2.75          2.28         1.17 o
   4   7   7          0.01          1.78         1.19 o
   5   7   7          0.80          4.95         1.28 o
  -4   8   7          1.92          2.96         1.63 o
  -3   8   7          2.39          2.20         1.44 o
  -2   8   7         25.14         30.88         1.80 o
  -1   8   7          2.27          1.84         1.43 o
   0   8   7          0.76          2.85         0.83 o
   1   8   7          2.06          2.20         1.16 o
   2   8   7         14.09         17.06         1.44 o
   3   8   7         34.91         59.14         1.96 o
   4   8   7         47.50         41.95         2.04 o
  -3   9   7         22.17         25.34         1.95 o
  -2   9   7         21.62         19.66         1.85 o
  -1   9   7         24.58         27.22         1.31 o
   0   9   7          0.53         -0.19         1.42 o
   1   9   7          0.08          1.48         1.36 o
   2   9   7          0.01         -0.73         1.31 o
   3   9   7          2.44          0.07         1.39 o
  -1  10   7          4.68          1.14         1.54 o
   0  10   7          1.76         -0.03         1.39 o
   1  10   7          0.09         -1.43         1.43 o
   2  10   7          1.69          6.26         1.68 o
  -1  -9   8          0.21          2.46         1.53 o
   0  -9   8          6.90          8.86         1.46 o
   1  -9   8          0.79          1.66         0.91 o
  -3  -8   8          0.01          7.35         5.58 o
  -2  -8   8         15.87         19.37         1.13 o
  -1  -8   8        225.83        235.00         2.43 o
   0  -8   8         11.77         13.85         1.35 o
   1  -8   8         24.65         23.66         0.91 o
   2  -8   8          6.43          8.73         0.98 o
   3  -8   8          0.01         -0.29         1.36 o
  -4  -7   8          1.20          6.88         1.42 o
  -3  -7   8          0.52          1.76         0.80 o
  -2  -7   8          2.90          2.71         0.75 o
  -1  -7   8         33.86         30.63         1.78 o
   0  -7   8         80.24         84.62         1.20 o
   1  -7   8        225.81        225.64         3.62 o
   2  -7   8         14.57         12.55         0.96 o
   3  -7   8          7.93          6.66         0.85 o
   4  -7   8          0.21         -0.54         1.29 o
  -4  -6   8          0.03          0.97         1.69 o
  -3  -6   8         11.92          9.60         1.40 o
  -2  -6   8          0.77          1.17         0.98 o
  -1  -6   8         29.51         32.98         1.42 o
   0  -6   8        166.98        172.35         3.25 o
   1  -6   8         48.47         48.74         1.17 o
   2  -6   8         47.18         45.21         1.17 o
   3  -6   8          0.05          0.50         0.71 o
   4  -6   8          2.64          0.87         1.19 o
  -5  -5   8         11.50         11.44         2.38 o
  -4  -5   8          0.21          3.60         1.69 o
  -3  -5   8          5.72          5.36         0.63 o
  -2  -5   8          4.56          5.39         0.90 o
  -1  -5   8          0.90          0.64         0.51 o
   0  -5   8          4.15          7.25         0.52 o
   1  -5   8          1.23          3.23         0.77 o
   2  -5   8         97.86         99.43         1.66 o
   3  -5   8        135.70        111.57         1.53 o
   4  -5   8          6.10          8.78         1.28 o
   5  -5   8          1.10          0.79         1.23 o
  -5  -4   8          6.88          7.63         2.18 o
  -4  -4   8        143.35        148.33         3.38 o
  -3  -4   8         23.08         23.23         1.84 o
  -2  -4   8         11.26         12.57         0.62 o
  -1  -4   8         42.37         43.88         1.11 o
   0  -4   8         50.15         45.96         0.87 o
   1  -4   8         15.42         16.56         0.70 o
   2  -4   8          3.72          3.13         0.67 o
   3  -4   8         46.14         41.37         1.84 o
   4  -4   8        131.98        145.10         2.69 o
   5  -4   8          3.62          3.90         2.11 o
  -5  -3   8         55.67         56.53         2.85 o
  -4  -3   8        194.42        205.71         3.65 o
  -3  -3   8        143.42        131.57         1.52 o
  -2  -3   8         12.14          7.61         0.51 o
  -1  -3   8        370.99        355.50         3.75 o
   0  -3   8         39.49         34.14         1.01 o
   1  -3   8          9.19          8.15         0.51 o
   2  -3   8         15.05         10.42         0.82 o
   3  -3   8         10.94         10.60         0.93 o
   4  -3   8         14.09         14.71         0.75 o
   5  -3   8         12.10         16.33         0.85 o
   6  -3   8         22.47         31.57         1.56 o
  -6  -2   8          0.35          1.90         1.42 o
  -5  -2   8         54.72         45.79         1.49 o
  -4  -2   8         57.83         55.85         5.71 o
  -3  -2   8          7.38          6.57         0.53 o
  -2  -2   8       1019.43        987.19         4.71 o
  -1  -2   8        757.52        764.33         5.53 o
   0  -2   8        544.31        562.20         2.97 o
   1  -2   8        328.75        369.85         2.42 o
   2  -2   8         51.93         57.18         1.46 o
   3  -2   8         90.99         97.37         1.57 o
   4  -2   8          3.38          4.65         1.17 o
   5  -2   8         70.30         67.96         8.19 o
   6  -2   8          0.00          3.43         1.09 o
  -6  -1   8          0.88          2.01         1.50 o
  -5  -1   8          6.67          4.74         1.06 o
  -4  -1   8         10.37          9.96         0.96 o
  -3  -1   8        195.22        199.75         1.84 o
  -2  -1   8         17.07         22.41         0.43 o
  -1  -1   8        723.89        756.11         2.19 o
   0  -1   8        565.60        621.48         4.50 o
   1  -1   8        160.84        142.19         0.95 o
   2  -1   8        203.28        188.36         1.20 o
   3  -1   8         11.54         16.31         0.45 o
   4  -1   8        101.00         97.29         2.31 o
   5  -1   8          1.22          3.09         0.86 o
   6  -1   8          0.66          4.23         2.30 o
  -6   0   8          0.04         -1.47         1.47 o
  -5   0   8          3.02          4.78         1.04 o
  -4   0   8         44.28         41.86         1.22 o
  -3   0   8         78.37         73.90         1.20 o
  -2   0   8          0.02          0.68         0.31 o
  -1   0   8        117.01        144.91         1.07 o
   0   0   8        118.92         91.47         0.64 o
   1   0   8         34.52         39.25         0.81 o
   2   0   8        593.85        659.03         4.62 o
   3   0   8          2.31          0.97         0.57 o
   4   0   8          4.51          4.97         0.74 o
   5   0   8         22.47         21.97         3.05 o
   6   0   8         26.89         24.18         5.65 o
  -6   1   8          5.15          6.24         1.67 o
  -5   1   8         54.41         48.40         1.88 o
  -4   1   8          2.55          3.28         0.79 o
  -3   1   8          1.38          0.95         0.61 o
  -2   1   8          0.90          1.34         0.32 o
  -1   1   8         41.47         34.14         0.36 o
   0   1   8         81.78        104.92         0.79 o
   1   1   8         71.06         79.72         1.05 o
   2   1   8         22.10         19.46         0.55 o
   3   1   8        161.24        180.53         1.12 o
   4   1   8         14.01         14.87         1.65 o
   5   1   8         95.67         94.89         5.37 o
   6   1   8          0.02          0.47         2.92 o
  -6   2   8          4.23          4.61         1.56 o
  -5   2   8          1.64          4.63         1.47 o
  -4   2   8         18.63         13.93         1.21 o
  -3   2   8         55.84         50.50         1.43 o
  -2   2   8         95.20        103.96         0.82 o
  -1   2   8         39.52         48.31         0.62 o
   0   2   8        757.34        777.22         2.20 o
   1   2   8          8.06         10.65         0.45 o
   2   2   8         70.26         49.48         0.78 o
   3   2   8         74.90         72.26         1.96 o
   4   2   8          0.00          2.97         0.99 o
   5   2   8          0.48          0.84         0.89 o
   6   2   8         34.57         45.35         3.73 o
  -6   3   8          4.55          4.62         1.94 o
  -5   3   8          4.46          7.85         2.56 o
  -4   3   8        177.97        173.83         2.70 o
  -3   3   8         12.46         15.82         1.08 o
  -2   3   8         25.43         24.96         0.69 o
  -1   3   8          1.27          3.10         0.47 o
   0   3   8         63.24         63.08         1.99 o
   1   3   8         12.00         13.30         0.53 o
   2   3   8          8.30         12.20         0.77 o
   3   3   8          9.44          6.08         0.86 o
   4   3   8         15.99         23.81         1.30 o
   5   3   8        113.25         96.70         2.11 o
   6   3   8         25.49         24.29         1.54 o
  -5   4   8         17.55         16.13         3.91 o
  -4   4   8          4.40          5.21         2.92 o
  -3   4   8          6.16          9.10         0.95 o
  -2   4   8          1.17          2.29         0.62 o
  -1   4   8        122.94        125.62         1.91 o
   0   4   8          2.87          1.02         0.44 o
   1   4   8          8.09          7.50         0.57 o
   2   4   8         47.13         33.27         1.17 o
   3   4   8         11.46         10.90         0.99 o
   4   4   8          3.12          4.05         1.00 o
   5   4   8          0.49          2.17         1.03 o
   6   4   8          0.03          1.17         1.01 o
  -5   5   8          5.29          3.14         1.28 o
  -4   5   8          2.16          4.36         1.15 o
  -3   5   8          1.35          3.18         0.95 o
  -2   5   8          0.06          0.65         0.96 o
  -1   5   8         20.15         31.56         0.88 o
   0   5   8        131.22        148.41         1.46 o
   1   5   8         89.68        101.09         1.31 o
   2   5   8          1.59          3.70         0.87 o
   3   5   8          1.00          1.37         0.89 o
   4   5   8          0.09         -0.85         1.05 o
   5   5   8          1.17          1.00         1.10 o
  -5   6   8         11.13         11.26         1.50 o
  -4   6   8          9.34          5.86         1.20 o
  -3   6   8          7.09          8.51         1.22 o
  -2   6   8         13.10         11.16         1.21 o
  -1   6   8         30.19         33.42         1.54 o
   0   6   8        156.78        152.25         1.65 o
   1   6   8        209.75        203.28         1.92 o
   2   6   8         96.64         85.19         1.99 o
   3   6   8         72.64         70.11         1.91 o
   4   6   8          0.01         -0.90         1.04 o
   5   6   8          0.55          0.43         1.05 o
  -4   7   8          0.34          2.91         1.46 o
  -3   7   8          4.81          3.62         1.28 o
  -2   7   8          0.41          0.66         1.19 o
  -1   7   8          3.38          4.65         0.92 o
   0   7   8          0.00          9.38         1.87 o
   1   7   8         86.00         90.95         1.94 o
   2   7   8          0.56          2.63         1.06 o
   3   7   8          1.34          0.70         1.12 o
   4   7   8          1.58          1.25         1.23 o
   5   7   8          0.19          1.67         1.31 o
  -3   8   8          4.04          1.63         1.48 o
  -2   8   8          0.00          4.59         1.39 o
  -1   8   8          3.97          5.50         2.52 o
   0   8   8          4.42          8.06         1.75 o
   1   8   8         22.51         14.87         1.29 o
   2   8   8         13.96          7.71         1.30 o
   3   8   8        167.25        144.59         2.88 o
   4   8   8         24.11         20.40         1.77 o
  -2   9   8          4.15          1.83         1.54 o
  -1   9   8          0.01         -0.69         1.42 o
   0   9   8          0.45          0.92         1.40 o
   1   9   8          3.21          6.57         1.49 o
   2   9   8          2.80          2.22         1.36 o
   3   9   8          0.87         -0.74         1.27 o
  -1  10   8         17.98         12.05         1.76 o
   0  10   8          0.49          0.95         1.49 o
   0  -9   9          1.40          0.25         2.74 o
  -2  -8   9         85.17         89.10         4.22 o
  -1  -8   9          1.37          6.58         1.43 o
   0  -8   9         19.69         17.72         1.41 o
   1  -8   9         21.25         22.13         1.24 o
   2  -8   9          0.00          0.27         1.68 o
  -3  -7   9          0.02         -0.69         0.88 o
  -2  -7   9          1.09          0.79         0.77 o
  -1  -7   9        125.70        130.45         1.52 o
   0  -7   9        246.47        243.05         4.52 o
   1  -7   9         22.35         20.49         2.41 o
   2  -7   9          3.53          2.35         0.86 o
   3  -7   9          3.82          4.52         1.35 o
  -4  -6   9          0.04          3.90         5.38 o
  -3  -6   9          1.18          0.76         0.70 o
  -2  -6   9          2.36          2.22         0.67 o
  -1  -6   9         68.12         72.69         1.18 o
   0  -6   9        290.33        292.67         5.47 o
   1  -6   9         46.36         44.57         1.18 o
   2  -6   9        137.01        132.90         1.94 o
   3  -6   9          1.19          1.69         0.99 o
   4  -6   9          3.84          7.00         1.36 o
  -5  -5   9          0.86         -2.46         2.46 o
  -4  -5   9          5.40          6.44         2.12 o
  -3  -5   9          0.33          0.75         0.67 o
  -2  -5   9          4.27          5.19         0.63 o
  -1  -5   9          0.47          1.32         0.53 o
   0  -5   9          0.38          3.30         0.67 o
   1  -5   9          5.26          7.08         1.75 o
   2  -5   9          0.00          0.82         0.65 o
   3  -5   9         17.45         10.70         1.28 o
   4  -5   9         37.92         34.15         1.71 o
   5  -5   9          0.24          1.81         1.30 o
  -5  -4   9         10.84          2.96         2.18 o
  -4  -4   9          2.99          1.06         1.92 o
  -3  -4   9          0.10         -0.76         0.76 o
  -2  -4   9          2.18          2.27         0.58 o
  -1  -4   9          3.16          5.68         0.55 o
   0  -4   9         14.01         15.13         1.11 o
   1  -4   9          0.70          0.98         0.55 o
   2  -4   9         24.12         21.93         0.81 o
   3  -4   9         47.30         48.49         1.03 o
   4  -4   9        102.15         90.74         2.25 o
   5  -4   9          0.20          0.47         1.37 o
  -5  -3   9         98.10         96.13         1.96 o
  -4  -3   9         94.89        115.77         3.02 o
  -3  -3   9          8.74          7.93         0.78 o
  -2  -3   9         31.41         32.21         0.58 o
  -1  -3   9         22.26         20.26         0.63 o
   0  -3   9         35.82         30.96         1.01 o
   1  -3   9          0.43         -0.01         0.61 o
   2  -3   9         27.11         24.88         1.15 o
   3  -3   9         42.19         44.80         1.97 o
   4  -3   9         25.17         29.35         0.93 o
   5  -3   9         23.04         20.83         2.28 o
  -5  -2   9         11.76         12.79         1.95 o
  -4  -2   9          0.44          1.14         1.18 o
  -3  -2   9        141.09        139.84         1.20 o
  -2  -2   9         21.30         17.59         0.50 o
  -1  -2   9         83.73         90.79         0.87 o
   0  -2   9        348.42        358.88         3.95 o
   1  -2   9        322.78        337.88         2.41 o
   2  -2   9          4.99          5.03         0.46 o
   3  -2   9         30.94         30.04         0.98 o
   4  -2   9         24.44         20.97         0.93 o
   5  -2   9         33.94         31.09         1.37 o
   6  -2   9          4.11          7.05         1.17 o
  -6  -1   9          0.54          1.14         2.27 o
  -5  -1   9         14.33         14.05         1.18 o
  -4  -1   9        218.93        216.82         2.25 o
  -3  -1   9         23.90         34.62         1.06 o
  -2  -1   9         25.01         27.41         1.16 o
  -1  -1   9          3.27          3.61         0.61 o
   0  -1   9        585.62        629.47         2.81 o
   1  -1   9         66.49         65.74         0.78 o
   2  -1   9        280.65        281.25         1.51 o
   3  -1   9         52.80         57.73         0.81 o
   4  -1   9          1.01          1.94         0.68 o
   5  -1   9          0.16          1.07         0.97 o
   6  -1   9          1.54         -0.95         1.12 o
  -6   0   9          4.86          2.68         1.43 o
  -5   0   9         11.38         12.01         1.35 o
  -4   0   9          3.87          3.16         0.87 o
  -3   0   9         20.64         18.89         0.85 o
  -2   0   9         13.19          9.19         0.46 o
  -1   0   9       1128.03       1182.64         2.86 o
   0   0   9       4615.55       5058.38        17.96 o
   1   0   9          8.71          5.15         0.40 o
   2   0   9        431.26        455.86         3.96 o
   3   0   9         14.76         11.16         1.07 o
   4   0   9          8.82          7.45         1.32 o
   5   0   9         31.12         28.79         1.10 o
   6   0   9          6.39          6.60         1.00 o
  -6   1   9          1.37          3.27         1.61 o
  -5   1   9          2.21          3.40         1.24 o
  -4   1   9         22.17         21.74         1.06 o
  -3   1   9        187.03        171.09         1.66 o
  -2   1   9         20.98         20.91         0.55 o
  -1   1   9        449.24        429.63         1.58 o
   0   1   9        300.06        294.08         3.25 o
   1   1   9        185.90        163.56         2.71 o
   2   1   9        528.86        503.77         7.74 o
   3   1   9        219.78        225.58         3.95 o
   4   1   9          7.82          5.80         0.89 o
   5   1   9         19.48         22.89         1.10 o
   6   1   9         10.39          5.09         2.55 o
  -6   2   9          5.67          5.07         1.70 o
  -5   2   9         60.57         57.58         2.12 o
  -4   2   9         61.44         51.26         1.71 o
  -3   2   9         49.04         50.74         1.03 o
  -2   2   9         12.94          9.64         0.47 o
  -1   2   9        113.96         92.28         0.82 o
   0   2   9        261.66        270.30         1.37 o
   1   2   9        224.03        230.40         1.54 o
   2   2   9          0.04          3.63         0.39 o
   3   2   9        126.45        108.53         3.31 o
   4   2   9          3.12          2.88         1.17 o
   5   2   9          8.72          8.71         2.04 o
   6   2   9         21.73         24.51         1.53 o
  -5   3   9         39.25         44.27         1.90 o
  -4   3   9          3.80         10.61         1.27 o
  -3   3   9         23.04         28.12         1.29 o
  -2   3   9         18.95         20.06         1.03 o
  -1   3   9         48.31         56.66         0.62 o
   0   3   9        173.18        159.77         2.43 o
   1   3   9          2.26          2.45         0.64 o
   2   3   9         13.63         13.98         0.81 o
   3   3   9          4.14          2.62         0.83 o
   4   3   9        381.12        344.13         3.31 o
   5   3   9          9.71          9.49         1.20 o
   6   3   9          0.01          1.73         1.14 o
  -5   4   9          1.33          4.32         3.81 o
  -4   4   9         90.17         82.72         6.01 o
  -3   4   9         11.25         10.65         0.87 o
  -2   4   9         86.37         73.07         1.69 o
  -1   4   9         75.06         64.60         1.11 o
   0   4   9          8.01         11.47         1.33 o
   1   4   9          5.11          9.16         0.61 o
   2   4   9         22.13         13.78         0.91 o
   3   4   9          0.21          2.04         0.80 o
   4   4   9          1.83          4.62         1.01 o
   5   4   9          6.43          4.96         1.06 o
   6   4   9          7.65          9.02         1.32 o
  -5   5   9          4.60          4.62         1.36 o
  -4   5   9          1.95          4.56         1.22 o
  -3   5   9         51.36         44.78         1.62 o
  -2   5   9        110.41        125.17         2.22 o
  -1   5   9         97.26        122.64         1.72 o
   0   5   9        160.76        173.68         2.70 o
   1   5   9         11.45         13.42         0.95 o
   2   5   9          0.01          0.41         0.79 o
   3   5   9          2.78          3.62         0.95 o
   4   5   9          1.02         -0.44         0.99 o
   5   5   9          2.67          0.80         1.07 o
  -5   6   9          0.00         -0.02         1.46 o
  -4   6   9         12.62         12.99         1.38 o
  -3   6   9         26.17         29.96         1.60 o
  -2   6   9          0.29          2.10         1.17 o
  -1   6   9         41.84         42.27         1.02 o
   0   6   9          2.29          4.52         0.73 o
   1   6   9          2.42          4.14         0.76 o
   2   6   9          2.49          1.35         1.04 o
   3   6   9          0.92          5.62         1.21 o
   4   6   9          0.32         -0.58         1.06 o
   5   6   9          0.30          2.16         1.28 o
  -4   7   9          9.70         11.23         1.48 o
  -3   7   9         19.41         19.06         1.64 o
  -2   7   9          0.35         -1.17         1.17 o
  -1   7   9         24.89         28.20         1.61 o
   0   7   9        234.12        238.64         3.44 o
   1   7   9          4.07          7.19         1.46 o
   2   7   9          0.10          2.14         0.99 o
   3   7   9          0.06         -1.08         1.18 o
   4   7   9          1.07          1.93         1.28 o
  -3   8   9          2.11          0.45         1.42 o
  -2   8   9          6.57          8.94         1.53 o
  -1   8   9          0.30          0.92         1.64 o
   0   8   9          2.33          2.76         1.71 o
   1   8   9         46.16         50.99         1.75 o
   2   8   9         95.78         81.95         2.15 o
   3   8   9         12.36         20.19         1.70 o
   4   8   9          4.67          6.33         1.53 o
  -2   9   9          3.19          1.51         1.55 o
  -1   9   9          6.19          4.71         1.50 o
   0   9   9          0.45          1.17         0.99 o
   1   9   9         21.52         26.37         1.79 o
   2   9   9          1.23          7.10         1.41 o
  -1  10   9         10.08          8.19         1.71 o
   0  10   9          0.01          1.42         3.73 o
  -2  -8  10         46.83         47.31         3.09 o
  -1  -8  10         12.11         14.40         1.12 o
   0  -8  10          6.76          7.87         0.97 o
   1  -8  10          2.93          2.27         1.34 o
   2  -8  10          5.73          3.02         0.90 o
  -3  -7  10          0.08         -0.45         1.34 o
  -2  -7  10         17.45         18.95         1.11 o
  -1  -7  10         10.96          9.53         0.84 o
   0  -7  10         20.68         25.73         1.09 o
   1  -7  10         24.16         23.01         1.07 o
   2  -7  10          0.27          1.92         1.32 o
   3  -7  10          2.36          1.33         0.84 o
  -4  -6  10          1.62          4.70         2.23 o
  -3  -6  10          1.93          1.73         1.27 o
  -2  -6  10          0.16          1.06         0.70 o
  -1  -6  10          0.29          5.65         0.79 o
   0  -6  10        293.32        304.94         7.45 o
   1  -6  10         50.82         54.99         1.30 o
   2  -6  10          2.61          0.96         0.83 o
   3  -6  10          3.68          2.82         0.80 o
   4  -6  10          0.07          0.85         1.32 o
  -3  -5  10          2.51          1.97         0.88 o
  -2  -5  10          1.95          2.99         0.63 o
  -1  -5  10          7.74          8.61         0.64 o
   0  -5  10         36.40         28.17         1.44 o
   1  -5  10        558.07        576.07         3.12 o
   2  -5  10        489.33        477.63         2.94 o
   3  -5  10          1.73          2.73         0.73 o
   4  -5  10         22.79         21.16         1.56 o
   5  -5  10          1.60          2.25         0.75 o
  -5  -4  10          1.69         -0.96         2.07 o
  -4  -4  10          4.08         -0.88         1.93 o
  -3  -4  10          1.56          0.27         0.76 o
  -2  -4  10         10.01          9.77         0.60 o
  -1  -4  10          1.26          3.67         0.56 o
   0  -4  10         51.13         52.87         1.44 o
   1  -4  10        147.37        153.82         2.20 o
   2  -4  10         25.44         25.28         1.30 o
   3  -4  10          0.89         -0.32         1.10 o
   4  -4  10         12.47         10.80         1.24 o
   5  -4  10          0.00         -0.55         0.69 o
  -5  -3  10         26.21         25.38         1.42 o
  -4  -3  10        101.15        105.22         1.79 o
  -3  -3  10          0.14          0.14         0.55 o
  -2  -3  10          8.03          7.52         0.97 o
  -1  -3  10          5.31          5.25         0.53 o
   0  -3  10         37.60         35.49         1.06 o
   1  -3  10         15.27         14.36         0.83 o
   2  -3  10          0.06         -0.06         0.51 o
   3  -3  10         11.52          7.84         0.87 o
   4  -3  10        105.62         87.03         3.14 o
   5  -3  10         56.62         63.99         4.47 o
  -5  -2  10         24.25         27.44         2.57 o
  -4  -2  10          0.79          4.62         1.37 o
  -3  -2  10        270.58        271.16         1.65 o
  -2  -2  10        204.33        185.77         1.07 o
  -1  -2  10          9.03         17.02         0.49 o
   0  -2  10         25.68         31.96         0.94 o
   1  -2  10          7.27         11.21         0.71 o
   2  -2  10          0.34          1.41         0.58 o
   3  -2  10          3.76          5.14         0.45 o
   4  -2  10         41.17         34.96         1.10 o
   5  -2  10         15.68         22.78         1.26 o
   6  -2  10          4.61         10.98         1.21 o
  -5  -1  10         25.66         22.95         1.32 o
  -4  -1  10          7.31          9.75         1.13 o
  -3  -1  10        424.44        416.47         2.68 o
  -2  -1  10        482.14        478.73         2.12 o
  -1  -1  10          5.95          5.37         0.64 o
   0  -1  10        742.09        792.57         2.03 o
   1  -1  10         36.87         33.23         0.56 o
   2  -1  10        106.55        100.76         1.83 o
   3  -1  10          0.30          0.20         0.40 o
   4  -1  10          0.11          0.88         0.81 o
   5  -1  10         31.39         31.81         4.04 o
  -6   0  10          4.16          5.21         1.52 o
  -5   0  10          5.71          5.36         1.89 o
  -4   0  10        146.80        142.10         3.63 o
  -3   0  10        118.44        120.79         1.55 o
  -2   0  10        209.85        207.09         2.48 o
  -1   0  10       1211.38       1233.64         4.70 o
   0   0  10         10.48         53.58         0.74 o
   1   0  10        244.27        263.59         1.36 o
   2   0  10          6.64         12.00         0.95 o
   3   0  10          0.17          0.22         0.41 o
   4   0  10         12.67         10.74         1.41 o
   5   0  10          4.42          4.02         1.91 o
   6   0  10          4.67         10.80         5.03 o
  -6   1  10          0.06          2.03         1.52 o
  -5   1  10          1.37          1.11         1.21 o
  -4   1  10         61.30         57.28         1.91 o
  -3   1  10         62.61         61.43         1.21 o
  -2   1  10         87.44         73.16         2.25 o
  -1   1  10        263.12        251.28         4.54 o
   0   1  10        878.76        899.92         3.44 o
   1   1  10        773.49        739.01         1.95 o
   2   1  10          6.29          6.01         0.87 o
   3   1  10          6.75          8.60         0.82 o
   4   1  10          0.88          0.45         0.69 o
   5   1  10         49.77         45.32         3.40 o
  -5   2  10         20.83         21.93         1.62 o
  -4   2  10         19.27         18.36         1.31 o
  -3   2  10        174.23        169.75         1.69 o
  -2   2  10        177.60        156.22         3.52 o
  -1   2  10         34.12         29.43         1.02 o
   0   2  10         32.42         37.61         0.74 o
   1   2  10        152.12        162.92         4.66 o
   2   2  10         76.10         84.76         1.13 o
   3   2  10          9.93         14.12         1.27 o
   4   2  10          2.17          1.95         0.85 o
   5   2  10          0.03          0.30         0.99 o
   6   2  10          0.02          2.41         1.12 o
  -5   3  10          0.95          4.27         1.40 o
  -4   3  10        104.71        108.27         2.33 o
  -3   3  10          9.68          8.71         1.03 o
  -2   3  10          0.38          1.62         0.77 o
  -1   3  10          2.39          3.61         0.79 o
   0   3  10         97.33         91.74         0.98 o
   1   3  10         92.35         99.86         1.11 o
   2   3  10         48.89         45.85         1.14 o
   3   3  10         47.43         43.37         1.30 o
   4   3  10          0.17          7.57         1.04 o
   5   3  10          0.19         -0.56         0.99 o
   6   3  10         31.79         28.71         1.59 o
  -5   4  10          6.16          4.31         1.51 o
  -4   4  10         48.41         39.52         1.75 o
  -3   4  10          0.24          0.40         1.02 o
  -2   4  10        158.94        155.40         2.35 o
  -1   4  10         60.30         67.74         2.10 o
   0   4  10          3.67          2.34         1.01 o
   1   4  10        153.75        153.69         2.89 o
   2   4  10         44.43         32.32         1.14 o
   3   4  10          2.75          5.04         0.92 o
   4   4  10         18.06         13.20         1.13 o
   5   4  10          0.00          0.18         0.79 o
   6   4  10          1.18          1.85         1.12 o
  -5   5  10         15.44         19.28         1.71 o
  -4   5  10         18.15         20.21         1.58 o
  -3   5  10         91.61         81.46         2.08 o
  -2   5  10          1.98          1.09         1.00 o
  -1   5  10         49.57         60.58         1.05 o
   0   5  10         22.03         20.31         1.20 o
   1   5  10          2.45          2.69         0.66 o
   2   5  10          9.43          6.22         0.88 o
   3   5  10          0.40          1.07         0.93 o
   4   5  10          0.05         -0.98         0.98 o
   5   5  10         34.83         34.49         1.77 o
  -4   6  10          7.56          3.84         1.30 o
  -3   6  10         28.38         27.95         1.67 o
  -2   6  10          3.69          2.88         1.13 o
  -1   6  10          6.83         10.38         0.79 o
   0   6  10          3.09          4.63         0.70 o
   1   6  10          1.10          0.81         1.03 o
   2   6  10          4.35          2.58         0.97 o
   3   6  10          1.30          0.35         1.00 o
   4   6  10          0.05         -0.79         1.06 o
   5   6  10          0.21          3.32         1.18 o
  -4   7  10         13.69         11.17         1.64 o
  -3   7  10          0.02          3.30         1.40 o
  -2   7  10          0.10         -1.29         1.29 o
  -1   7  10         38.46         42.41         1.17 o
   0   7  10         20.56         24.77         2.28 o
   1   7  10          4.77          1.98         1.06 o
   2   7  10          3.82          3.22         1.05 o
   3   7  10          2.49         -0.07         1.24 o
   4   7  10          0.01          1.45         1.31 o
  -3   8  10          2.90          0.29         1.48 o
  -2   8  10          8.10         10.35         1.56 o
  -1   8  10          1.51          0.69         0.90 o
   0   8  10         29.43         26.84         1.15 o
   1   8  10         37.53         37.09         1.54 o
   2   8  10          6.66          3.24         1.18 o
   3   8  10         11.29         16.82         1.62 o
   4   8  10         10.27          4.61         1.40 o
  -2   9  10          0.95         -1.33         1.55 o
  -1   9  10          0.02         -0.96         0.96 o
   0   9  10          2.79          6.50         4.71 o
   1   9  10         11.47         23.99         1.78 o
   2   9  10          7.09         11.36         1.39 o
   0  10  10          1.36          5.99         1.54 o
  -2  -8  11         29.75         30.96         1.35 o
  -1  -8  11          9.12          8.65         1.06 o
   0  -8  11          6.67          7.59         1.41 o
   1  -8  11          0.10          1.46         0.90 o
   2  -8  11          0.94         -0.35         0.96 o
  -3  -7  11          1.58          5.10         1.44 o
  -2  -7  11          4.99          6.52         0.99 o
  -1  -7  11          5.06          2.47         0.84 o
   0  -7  11          1.21          0.94         1.24 o
   1  -7  11          1.09          1.10         0.93 o
   2  -7  11          0.08          1.00         1.63 o
   3  -7  11          0.20          0.71         0.91 o
  -4  -6  11          0.10         -2.30         2.30 o
  -3  -6  11          5.31         10.11         4.64 o
  -2  -6  11          1.75          4.69         0.77 o
  -1  -6  11        446.30        453.38         3.33 o
   0  -6  11         48.80         51.31         1.83 o
   1  -6  11        167.29        173.38         1.99 o
   2  -6  11         27.64         25.96         1.76 o
   3  -6  11          0.30         -0.79         0.79 o
   4  -6  11          0.11          0.00         1.27 o
  -3  -5  11         12.70         15.65         2.33 o
  -2  -5  11          0.00          1.73         0.68 o
  -1  -5  11          4.68          4.87         1.39 o
   0  -5  11        690.29        683.78         4.80 o
   1  -5  11        266.83        284.06         3.20 o
   2  -5  11          4.11          5.10         0.79 o
   3  -5  11          4.30          2.05         1.49 o
   4  -5  11          0.50         -0.08         1.18 o
  -5  -4  11          1.33          4.73         2.39 o
  -4  -4  11          9.77          7.18         1.94 o
  -3  -4  11          0.52          1.72         0.83 o
  -2  -4  11         10.98         10.28         0.69 o
  -1  -4  11          0.82          3.15         0.61 o
   0  -4  11        247.69        253.42         2.72 o
   1  -4  11       1579.00       1631.82         6.75 o
   2  -4  11          0.63          2.75         2.11 o
   3  -4  11         93.16         83.09         1.36 o
   4  -4  11          1.43          1.80         1.10 o
   5  -4  11          6.08          8.93         3.76 o
  -5  -3  11          8.04          9.90         2.37 o
  -4  -3  11         27.89         33.00         1.28 o
  -3  -3  11          9.05         10.12         2.65 o
  -2  -3  11          9.65         10.02         0.58 o
  -1  -3  11          1.82          3.39         0.75 o
   0  -3  11         20.21         19.56         0.98 o
   1  -3  11         53.70         50.01         1.27 o
   2  -3  11          9.60          9.67         0.94 o
   3  -3  11          1.52          0.88         0.59 o
   4  -3  11          5.61          7.43         0.74 o
   5  -3  11          0.32          0.39         0.69 o
  -5  -2  11         23.28         27.20         3.09 o
  -4  -2  11         89.61         97.74         4.27 o
  -3  -2  11        119.48        115.05         1.64 o
  -2  -2  11         38.54         31.92         0.74 o
  -1  -2  11          7.07          9.74         0.72 o
   0  -2  11         16.51         17.83         0.80 o
   1  -2  11          4.32          6.22         0.68 o
   2  -2  11         48.13         41.46         0.76 o
   3  -2  11          8.37         10.42         0.57 o
   4  -2  11         69.02         63.01         1.64 o
   5  -2  11         42.57         41.68         1.54 o
  -5  -1  11          3.00          5.40         3.95 o
  -4  -1  11        405.17        426.06         4.49 o
  -3  -1  11          5.93         12.20         1.04 o
  -2  -1  11         11.47          9.34         0.67 o
  -1  -1  11        180.16        190.80         4.17 o
   0  -1  11        136.17        149.93         1.99 o
   1  -1  11         70.56         68.74         0.79 o
   2  -1  11         36.27         35.74         0.89 o
   3  -1  11         12.80         12.27         0.84 o
   4  -1  11         10.14          9.39         0.98 o
   5  -1  11          1.51          1.58         1.01 o
   6  -1  11          0.01         -1.01         1.01 o
  -5   0  11          5.79          6.19         1.11 o
  -4   0  11        172.65        184.06         2.78 o
  -3   0  11         41.88         39.58         1.96 o
  -2   0  11        359.40        341.31         3.40 o
  -1   0  11         52.66         47.62         2.40 o
   0   0  11         42.45         34.79         0.44 o
   1   0  11        460.85        481.56         2.62 o
   2   0  11        182.52        176.91         1.28 o
   3   0  11          1.42          1.47         0.73 o
   4   0  11         19.38         13.03         0.99 o
   5   0  11          0.62          2.29         0.90 o
   6   0  11         23.65         23.43         6.87 o
  -5   1  11          0.04          0.04         1.23 o
  -4   1  11          1.78         -0.39         0.90 o
  -3   1  11        266.82        256.83         2.14 o
  -2   1  11        174.99        156.77         1.84 o
  -1   1  11          2.12          2.52         0.45 o
   0   1  11        279.33        283.11         2.57 o
   1   1  11         38.93         36.43         2.64 o
   2   1  11         20.84         26.72         0.78 o
   3   1  11         50.78         48.97         1.54 o
   4   1  11          6.78          7.48         0.76 o
   5   1  11          4.81          5.17         2.72 o
   6   1  11          1.60          0.12         1.04 o
  -5   2  11          0.29          0.37         1.24 o
  -4   2  11          0.18          0.96         1.07 o
  -3   2  11         41.12         38.50         1.40 o
  -2   2  11         16.34         13.08         0.59 o
  -1   2  11         10.04          9.96         0.38 o
   0   2  11        792.90        779.89         2.05 o
   1   2  11        610.03        638.90         5.63 o
   2   2  11         56.24         52.24         2.18 o
   3   2  11         95.18         98.69         2.27 o
   4   2  11         12.19         12.82         1.10 o
   5   2  11          5.42          4.44         1.04 o
   6   2  11          5.09          8.15         1.17 o
  -5   3  11          5.02          7.70         1.52 o
  -4   3  11         53.52         44.98         1.85 o
  -3   3  11          0.00          0.46         0.91 o
  -2   3  11        131.28        134.56         2.12 o
  -1   3  11          4.43          2.85         0.43 o
   0   3  11         15.63         21.08         1.52 o
   1   3  11         10.78         13.55         1.78 o
   2   3  11          0.04          1.88         0.66 o
   3   3  11         79.11         82.06         1.47 o
   4   3  11         33.21         30.27         1.35 o
   5   3  11          2.51          2.78         1.02 o
   6   3  11          0.82          2.30         1.11 o
  -5   4  11          5.08          4.00         1.43 o
  -4   4  11         18.93         21.98         1.60 o
  -3   4  11         30.57         25.83         1.42 o
  -2   4  11         15.01         15.06         1.16 o
  -1   4  11         32.88         40.99         1.08 o
   0   4  11          2.63          4.30         1.23 o
   1   4  11        206.38        207.69         1.70 o
   2   4  11          3.86          9.04         0.84 o
   3   4  11          7.36          9.13         0.98 o
   4   4  11         25.40         25.46         1.33 o
   5   4  11          0.51         -0.67         1.05 o
  -5   5  11          4.95          8.13         1.66 o
  -4   5  11         62.39         57.35         2.09 o
  -3   5  11         28.26         24.70         1.54 o
  -2   5  11          3.01          2.63         1.12 o
  -1   5  11          0.25         -0.34         0.56 o
   0   5  11          2.95          3.67         0.59 o
   1   5  11         32.64         28.07         0.88 o
   2   5  11          5.96          2.18         0.79 o
   3   5  11          1.40          2.45         0.88 o
   4   5  11         12.17         10.19         1.22 o
   5   5  11         52.35         45.12         1.81 o
  -4   6  11          6.66          4.24         1.40 o
  -3   6  11         13.36         14.73         1.55 o
  -2   6  11          0.01          1.37         1.24 o
  -1   6  11          4.53          4.48         0.74 o
   0   6  11         18.44         20.00         0.87 o
   1   6  11          7.63          8.83         1.22 o
   2   6  11         19.28         16.81         1.18 o
   3   6  11          1.22          1.06         0.94 o
   4   6  11          0.17          0.26         1.09 o
   5   6  11          0.35          5.28         1.35 o
  -4   7  11          0.10         -1.55         1.55 o
  -3   7  11          1.35          2.95         1.53 o
  -2   7  11         28.50         27.64         1.77 o
  -1   7  11         17.93         18.96         3.10 o
   0   7  11          0.68          2.29         0.83 o
   1   7  11          9.85          6.62         0.82 o
   2   7  11          1.51         -0.06         1.04 o
   3   7  11          2.39          0.39         1.20 o
   4   7  11          0.18          3.24         1.23 o
  -3   8  11         17.61         14.45         1.87 o
  -2   8  11          0.63          3.62         1.55 o
  -1   8  11          0.90          2.00         0.92 o
   0   8  11          9.34          8.81         0.97 o
   1   8  11          0.08          3.83         1.10 o
   2   8  11          3.15          0.24         1.04 o
   3   8  11          1.75          2.93         1.36 o
  -2   9  11          2.36         -1.18         1.61 o
  -1   9  11          0.09         -0.85         1.54 o
   0   9  11          0.03          0.29         0.99 o
   1   9  11         21.88         22.62         1.73 o
   2   9  11          5.19          9.81         1.39 o
  -1  -8  12          0.01          0.50         1.01 o
   0  -8  12          0.57          1.53         1.34 o
   1  -8  12          0.22          2.32         1.42 o
  -2  -7  12         17.30         16.69         1.07 o
  -1  -7  12         11.09         11.43         1.12 o
   0  -7  12          0.60         -1.05         1.17 o
   1  -7  12          2.42          0.41         1.29 o
   2  -7  12          0.36          0.84         0.89 o
   3  -7  12          0.21          0.79         0.93 o
  -3  -6  12          9.87         11.30         2.17 o
  -2  -6  12         88.16         80.60         2.27 o
  -1  -6  12         24.29         27.08         2.26 o
   0  -6  12          2.36          1.74         1.26 o
   1  -6  12         13.59         12.33         1.40 o
   2  -6  12         23.85         24.82         1.42 o
   3  -6  12          4.80          2.03         1.32 o
   4  -6  12          0.08         -0.70         1.33 o
  -3  -5  12         29.18         32.62         1.24 o
  -2  -5  12          0.90          1.25         0.75 o
  -1  -5  12         80.65         80.97         1.98 o
   0  -5  12          6.21          7.38         1.16 o
   1  -5  12         92.07         93.68         2.01 o
   2  -5  12          8.66          4.11         1.77 o
   3  -5  12          0.00          1.80         1.02 o
   4  -5  12          0.50         -1.10         1.19 o
  -4  -4  12          2.45          2.33         1.90 o
  -3  -4  12          1.76          2.87         3.05 o
  -2  -4  12          9.93          8.88         0.67 o
  -1  -4  12          0.99          2.78         0.94 o
   0  -4  12        285.20        277.51         3.02 o
   1  -4  12          0.81          3.16         1.13 o
   2  -4  12          3.34          4.77         1.03 o
   3  -4  12         61.57         59.29         1.23 o
   4  -4  12          0.55          0.70         1.03 o
   5  -4  12          1.95          6.44         3.13 o
  -5  -3  12          3.16          5.02         3.16 o
  -4  -3  12         12.86         19.39         2.05 o
  -3  -3  12         23.15         22.67         0.98 o
  -2  -3  12          3.22          5.57         0.82 o
  -1  -3  12          0.03          0.96         0.75 o
   0  -3  12         34.52         32.62         1.20 o
   1  -3  12         72.45         83.88         1.69 o
   2  -3  12       1093.55       1166.43         5.49 o
   3  -3  12        348.76        311.46         6.74 o
   4  -3  12          0.05          3.21         0.93 o
   5  -3  12          9.90          8.59         1.07 o
  -5  -2  12          0.62          4.21         5.37 o
  -4  -2  12         11.31         14.07         3.54 o
  -3  -2  12         26.26         26.49         1.07 o
  -2  -2  12          0.29          0.68         0.47 o
  -1  -2  12          5.24          3.78         0.73 o
   0  -2  12         25.02         21.86         0.94 o
   1  -2  12          5.30          4.30         0.43 o
   2  -2  12         17.55         16.17         0.65 o
   3  -2  12          0.01          2.32         0.55 o
   4  -2  12         15.55         17.32         1.10 o
   5  -2  12         17.37         21.96         1.28 o
  -5  -1  12         15.09         15.19         2.52 o
  -4  -1  12          0.21          3.19         2.46 o
  -3  -1  12        240.47        235.61         3.19 o
  -2  -1  12          6.38          4.72         1.02 o
  -1  -1  12         14.56         21.84         0.60 o
   0  -1  12         26.34         34.75         0.45 o
   1  -1  12         55.32         51.21         2.65 o
   2  -1  12          0.57          4.54         0.56 o
   3  -1  12          0.28          1.10         0.56 o
   4  -1  12          1.87          4.19         0.91 o
   5  -1  12         17.90         16.59         1.21 o
  -5   0  12          1.09          3.53         2.20 o
  -4   0  12          0.06          2.16         1.52 o
  -3   0  12        224.93        221.03         2.12 o
  -2   0  12        173.20        173.03         1.44 o
  -1   0  12        215.59        201.22         2.76 o
   0   0  12          0.03          1.46         0.36 o
   1   0  12        114.31        118.51         1.27 o
   2   0  12         40.56         37.21         1.28 o
   3   0  12          0.00          0.96         0.45 o
   4   0  12          0.02         -0.67         0.81 o
   5   0  12          8.25         11.19         1.07 o
   6   0  12          0.03          2.58         1.13 o
  -5   1  12          0.62          0.59         1.25 o
  -4   1  12         73.44         72.39         1.83 o
  -3   1  12         87.88         91.59         3.63 o
  -2   1  12        401.45        384.99         4.48 o
  -1   1  12        526.59        558.11         2.38 o
   0   1  12          8.17          7.00         0.88 o
   1   1  12         96.88        121.10         2.36 o
   2   1  12          4.60          1.73         0.91 o
   3   1  12         58.95         54.83         2.36 o
   4   1  12          0.08         -0.14         0.81 o
   5   1  12          0.88         -0.90         0.90 o
   6   1  12          6.35          5.77         1.17 o
  -5   2  12          6.43         11.35         1.47 o
  -4   2  12          0.37          2.57         1.12 o
  -3   2  12         52.18         51.85         1.20 o
  -2   2  12         54.06         53.23         0.94 o
  -1   2  12        426.81        395.06         6.16 o
   0   2  12        125.04        141.25         1.21 o
   1   2  12        427.92        437.92         5.98 o
   2   2  12          2.15          3.72         0.50 o
   3   2  12         11.70         13.34         1.89 o
   4   2  12          9.79         13.33         1.05 o
   5   2  12          0.01          1.93         1.00 o
   6   2  12          3.26          5.30         1.22 o
  -5   3  12          5.72          8.66         1.45 o
  -4   3  12          1.04          0.89         1.14 o
  -3   3  12         79.79         74.74         1.88 o
  -2   3  12        316.08        316.29         3.71 o
  -1   3  12          7.57          8.58         0.99 o
   0   3  12        182.70        206.32         1.87 o
   1   3  12         92.84         93.08         2.07 o
   2   3  12         62.10         65.64         1.39 o
   3   3  12         34.80         33.81         1.57 o
   4   3  12         18.14         14.78         1.12 o
   5   3  12          0.00         -0.95         0.95 o
  -5   4  12          1.79          1.77         1.48 o
  -4   4  12         46.42         46.22         1.88 o
  -3   4  12         64.65         59.70         1.85 o
  -2   4  12         74.62         83.10         1.96 o
  -1   4  12         45.62         37.27         0.84 o
   0   4  12         11.36         11.14         1.19 o
   1   4  12          2.57          6.40         1.05 o
   2   4  12         54.42         66.11         1.55 o
   3   4  12         33.37         36.37         1.32 o
   4   4  12          2.42          3.41         0.99 o
   5   4  12          0.24         -0.89         1.06 o
  -4   5  12          2.68          0.51         1.33 o
  -3   5  12         24.37         24.76         1.58 o
  -2   5  12          8.19          9.95         1.25 o
  -1   5  12          0.79          0.01         0.60 o
   0   5  12          3.26          2.23         0.58 o
   1   5  12         67.92         62.99         1.42 o
   2   5  12          2.34          4.46         0.87 o
   3   5  12          9.09         10.08         1.08 o
   4   5  12         51.30         35.43         1.57 o
   5   5  12          2.64          5.02         1.19 o
  -4   6  12          5.02          4.12         1.52 o
  -3   6  12         89.53         84.01         2.44 o
  -2   6  12          7.04          7.27         1.40 o
  -1   6  12         45.46         44.87         2.72 o
   0   6  12          6.80          8.69         0.77 o
   1   6  12          2.69          4.34         1.06 o
   2   6  12          0.00          2.24         1.01 o
   3   6  12         13.38         10.69         1.17 o
   4   6  12          0.33          0.39         1.07 o
   5   6  12          4.67          9.25         1.43 o
  -3   7  12         34.61         37.72         2.10 o
  -2   7  12          1.48         -0.80         1.38 o
  -1   7  12          3.21          4.36         1.93 o
   0   7  12          6.17          8.41         0.86 o
   1   7  12          0.74         -0.76         0.76 o
   2   7  12          0.36         -0.96         0.96 o
   3   7  12          0.00          0.66         1.13 o
   4   7  12          0.02          2.07         1.22 o
  -3   8  12          0.01         -1.57         1.57 o
  -2   8  12         18.05         26.69         2.00 o
  -1   8  12          1.01          1.79         0.95 o
   0   8  12          1.72          2.95         0.98 o
   1   8  12          0.19          1.35         1.34 o
   2   8  12          0.91         -0.50         1.06 o
   3   8  12          0.11         -0.43         1.13 o
  -2   9  12          0.31         -1.55         1.55 o
  -1   9  12          1.30          0.03         1.64 o
   0   9  12         11.35         10.02         2.79 o
   1   9  12          7.82          9.13         1.42 o
   2   9  12          0.03          1.04         1.13 o
  -2  -7  13          3.80          3.35         1.00 o
  -1  -7  13          1.30          0.26         1.30 o
   0  -7  13          7.29          5.00         1.25 o
   1  -7  13         12.70         12.15         1.46 o
   2  -7  13          0.11         -1.33         1.33 o
  -2  -6  13          1.33          2.12         1.55 o
  -1  -6  13        111.62        116.43         7.10 o
   0  -6  13          9.94          9.47         1.32 o
   1  -6  13          3.55          3.98         1.25 o
   2  -6  13          7.76         10.95         1.27 o
   3  -6  13          0.77          0.16         0.91 o
  -4  -5  13          0.43          0.99         2.07 o
  -3  -5  13          2.60          4.08         1.76 o
  -2  -5  13          4.78          5.09         0.81 o
  -1  -5  13          0.35         -0.03         1.07 o
   0  -5  13         13.57         14.99         1.28 o
   1  -5  13         27.45         24.11         1.35 o
   2  -5  13          2.06          0.43         0.97 o
   3  -5  13          0.09         -0.33         1.08 o
   4  -5  13          0.03          3.04         1.30 o
  -4  -4  13          3.22          5.39         2.02 o
  -3  -4  13          5.26          6.39         0.95 o
  -2  -4  13          0.02          2.27         1.45 o
  -1  -4  13          2.70          2.92         1.04 o
   0  -4  13        865.35        848.69         5.17 o
   1  -4  13         21.07         20.71         1.24 o
   2  -4  13        164.75        180.10         2.52 o
   3  -4  13          0.99          2.60         0.92 o
  -4  -3  13         10.79         15.13         2.00 o
  -3  -3  13          0.03         -0.39         1.61 o
  -2  -3  13         20.55         21.86         0.97 o
  -1  -3  13          3.14          3.99         0.86 o
   0  -3  13        158.89        156.60         2.17 o
   1  -3  13       1200.88       1242.44         5.78 o
   2  -3  13         15.74         21.45         1.18 o
   3  -3  13         73.63         59.77         1.10 o
   4  -3  13          1.17          4.32         0.87 o
   5  -3  13          0.02         -0.79         0.79 o
  -5  -2  13         10.19         11.06         1.33 o
  -4  -2  13          0.47          0.02         1.24 o
  -3  -2  13          4.74          5.71         2.31 o
  -2  -2  13          2.60          1.53         0.71 o
  -1  -2  13         49.13         43.89         1.19 o
   0  -2  13          1.40          2.15         0.68 o
   1  -2  13         65.75         64.25         1.91 o
   2  -2  13       1117.67       1167.89         3.64 o
   3  -2  13         22.01         24.58         0.92 o
   4  -2  13          5.71          4.85         0.93 o
   5  -2  13          5.21         11.19         1.08 o
  -5  -1  13          8.98         10.02         1.25 o
  -4  -1  13         13.59          8.23         1.06 o
  -3  -1  13        322.41        319.37         2.57 o
  -2  -1  13          2.68          2.54         1.12 o
  -1  -1  13         12.49          8.21         1.13 o
   0  -1  13         19.71         27.84         0.98 o
   1  -1  13         43.95         41.05         0.70 o
   2  -1  13         64.57         71.44         1.25 o
   3  -1  13         45.59         41.14         1.47 o
   4  -1  13         44.73         37.43         1.35 o
   5  -1  13         16.75         17.48         1.19 o
  -5   0  13          6.77          7.66         2.78 o
  -4   0  13         27.57         29.43         1.25 o
  -3   0  13         31.29         33.30         1.45 o
  -2   0  13        230.37        231.16         5.00 o
  -1   0  13        174.35        161.31         1.34 o
   0   0  13          2.03          3.56         0.71 o
   1   0  13         48.39         46.79         0.59 o
   2   0  13         24.24         26.72         1.80 o
   3   0  13         49.00         43.55         0.87 o
   4   0  13          1.22          0.82         0.83 o
   5   0  13         20.96         25.26         1.31 o
  -5   1  13          0.54          3.01         1.32 o
  -4   1  13          2.83          4.82         2.47 o
  -3   1  13        572.92        599.01         8.85 o
  -2   1  13        105.30         98.23         1.21 o
  -1   1  13        158.58        168.05         3.07 o
   0   1  13        133.99        122.34         0.87 o
   1   1  13         53.89         63.46         1.12 o
   2   1  13         20.72         14.67         1.81 o
   3   1  13         35.09         36.24         0.82 o
   4   1  13         10.18          9.19         0.98 o
   5   1  13          1.35          0.28         0.93 o
  -5   2  13          1.22          3.93         1.34 o
  -4   2  13         10.16         10.45         1.32 o
  -3   2  13        315.41        322.27         2.50 o
  -2   2  13          0.03          1.40         0.64 o
  -1   2  13        280.12        282.23         1.88 o
   0   2  13         34.27         28.36         1.22 o
   1   2  13          3.28          6.24         0.68 o
   2   2  13         73.26         74.11         2.31 o
   3   2  13         15.14         14.20         0.98 o
   4   2  13          2.14          4.41         0.96 o
   5   2  13          2.86          4.33         1.03 o
  -5   3  13          6.69          6.55         1.43 o
  -4   3  13          0.29          0.53         1.18 o
  -3   3  13         22.06         23.83         1.45 o
  -2   3  13         48.15         46.68         1.03 o
  -1   3  13        142.44        132.71         5.06 o
   0   3  13         65.61         79.52         1.80 o
   1   3  13        147.66        142.29         1.14 o
   2   3  13         70.37         72.06         1.53 o
   3   3  13          0.14          1.21         0.60 o
   4   3  13          0.03          1.10         0.91 o
   5   3  13          1.07          0.52         1.02 o
  -5   4  13          4.35          6.41         1.54 o
  -4   4  13          6.46          6.65         1.38 o
  -3   4  13         45.16         38.98         1.67 o
  -2   4  13        132.34        129.73         2.45 o
  -1   4  13         48.72         40.90         1.59 o
   0   4  13          1.01          1.45         0.74 o
   1   4  13        152.01        162.38         1.61 o
   2   4  13          3.71          9.04         0.97 o
   3   4  13          5.94          7.75         0.98 o
   4   4  13          6.12          2.22         0.98 o
   5   4  13          0.43          0.50         1.02 o
  -4   5  13          6.57          2.94         1.38 o
  -3   5  13         56.48         53.20         1.98 o
  -2   5  13         19.45         23.66         1.53 o
  -1   5  13         19.94         23.05         1.48 o
   0   5  13          2.09          1.28         0.55 o
   1   5  13         21.81         23.82         0.95 o
   2   5  13         14.48         16.13         1.06 o
   3   5  13          0.23          1.28         0.99 o
   4   5  13          0.31         -0.17         0.99 o
   5   5  13          2.81          2.44         1.04 o
  -4   6  13          0.05          3.40         1.53 o
  -3   6  13          7.28          4.80         1.45 o
  -2   6  13          0.54         -0.20         1.29 o
  -1   6  13         60.34         53.54         2.89 o
   0   6  13         43.12         49.01         1.13 o
   1   6  13          0.83          2.07         0.70 o
   2   6  13         36.56         41.71         1.50 o
   3   6  13          0.31         -0.73         1.02 o
   4   6  13          6.09          8.89         1.24 o
  -3   7  13         12.81         13.54         1.68 o
  -2   7  13         27.34         28.19         1.94 o
  -1   7  13          0.01          0.27         1.05 o
   0   7  13          1.05         -0.13         0.77 o
   1   7  13          3.34          1.53         0.73 o
   2   7  13          0.73          0.97         0.97 o
   3   7  13          0.18          3.80         1.14 o
   4   7  13          1.83          3.27         1.20 o
  -2   8  13          3.23          5.07         1.67 o
  -1   8  13          4.60          5.16         0.96 o
   0   8  13          0.90          3.94         0.97 o
   1   8  13          1.93          1.09         1.34 o
   2   8  13          0.00          0.73         1.02 o
   3   8  13          3.17          3.76         1.17 o
  -1   9  13          2.64          0.49         2.52 o
   0   9  13          0.48          1.08         3.51 o
   1   9  13          0.26         -0.86         1.25 o
   2   9  13          0.74          0.04         0.97 o
  -1  -7  14          4.46         -0.10         1.02 o
   0  -7  14          0.40         -0.38         1.17 o
   1  -7  14          6.55          6.63         1.34 o
   2  -7  14          9.79          7.45         1.47 o
  -3  -6  14          5.23          8.87         1.49 o
  -2  -6  14          2.04         -0.29         1.19 o
  -1  -6  14         15.66         18.13         3.37 o
   0  -6  14          1.13          1.05         1.17 o
   1  -6  14          0.10          1.28         1.15 o
   2  -6  14          3.43          7.04         1.28 o
   3  -6  14          3.29          2.79         1.31 o
  -3  -5  14          9.94         17.77         2.22 o
  -2  -5  14          9.83          8.53         1.00 o
  -1  -5  14         12.35         11.11         1.27 o
   0  -5  14          1.34          0.42         1.06 o
   1  -5  14          2.09          2.18         1.05 o
   2  -5  14          0.13         -0.88         1.04 o
   3  -5  14          0.26         -1.11         1.11 o
  -4  -4  14          6.85         10.88         2.10 o
  -3  -4  14         10.79         14.15         2.02 o
  -2  -4  14         59.34         52.92         2.40 o
  -1  -4  14        301.82        268.47         3.13 o
   0  -4  14         29.76         36.93         1.46 o
   1  -4  14         35.66         34.11         1.39 o
   2  -4  14         93.23         95.84         1.99 o
   3  -4  14         20.48         23.97         1.43 o
   4  -4  14          2.94          2.53         0.87 o
  -4  -3  14          0.01         -1.87         1.87 o
  -3  -3  14          0.13         -1.64         1.73 o
  -2  -3  14         70.11         67.69         1.69 o
  -1  -3  14          1.43          4.09         0.86 o
   0  -3  14         91.02         86.75         1.89 o
   1  -3  14         53.27         46.31         1.54 o
   2  -3  14         43.09         44.79         2.42 o
   3  -3  14          0.69          1.83         0.95 o
   4  -3  14          0.18          1.06         0.82 o
   5  -3  14          0.16          0.44         0.73 o
  -5  -2  14          4.74          5.50         3.36 o
  -4  -2  14          0.00         -1.60         1.60 o
  -3  -2  14         14.04         11.86         1.76 o
  -2  -2  14          0.01          0.20         0.74 o
  -1  -2  14          1.60          1.83         0.79 o
   0  -2  14          0.18          0.96         0.77 o
   1  -2  14       1000.04       1027.41         5.90 o
   2  -2  14        364.10        368.23         8.34 o
   3  -2  14         27.68         27.04         0.86 o
   4  -2  14         39.77         41.24         1.50 o
   5  -2  14          0.00          6.44         1.00 o
  -5  -1  14          0.05         -1.39         1.39 o
  -4  -1  14          2.54          2.10         0.96 o
  -3  -1  14         14.57         15.56         2.28 o
  -2  -1  14         14.24         12.86         0.83 o
  -1  -1  14          0.03          0.63         0.67 o
   0  -1  14          3.49          5.57         0.78 o
   1  -1  14         31.61         34.02         0.71 o
   2  -1  14        568.87        561.08         3.29 o
   3  -1  14        538.76        544.94         6.80 o
   4  -1  14         39.54         39.48         1.39 o
   5  -1  14          0.23         -0.90         0.90 o
  -5   0  14          7.38          6.51         1.19 o
  -4   0  14         32.67         31.96         1.28 o
  -3   0  14         46.11         46.59         1.28 o
  -2   0  14        240.45        236.02         1.89 o
  -1   0  14          5.64          6.23         1.34 o
   0   0  14          6.63          8.18         0.76 o
   1   0  14         76.92         71.15         1.71 o
   2   0  14         89.61         88.53         1.09 o
   3   0  14        182.93        162.05         5.34 o
   4   0  14          7.60         10.45         1.06 o
   5   0  14          9.14         16.13         1.23 o
  -5   1  14          0.26          3.02         1.44 o
  -4   1  14         46.91         50.03         3.24 o
  -3   1  14         90.29         91.05         1.61 o
  -2   1  14         32.47         26.02         0.88 o
  -1   1  14         30.90         32.00         0.81 o
   0   1  14         82.13         86.41         2.36 o
   1   1  14          3.64          7.68         0.43 o
   2   1  14          2.69          0.41         0.46 o
   3   1  14         12.39         11.83         0.68 o
   4   1  14          1.75          0.67         0.85 o
  -5   2  14          2.91          2.34         1.36 o
  -4   2  14         27.91         27.82         1.60 o
  -3   2  14         50.18         48.38         1.30 o
  -2   2  14        685.67        683.65         5.86 o
  -1   2  14         24.03         17.40         0.73 o
   0   2  14          1.58          0.43         0.54 o
   1   2  14          4.58          6.47         0.55 o
   2   2  14         40.74         38.38         0.85 o
   3   2  14          4.18          4.00         0.61 o
   4   2  14          4.27          6.76         0.99 o
   5   2  14          0.13          2.43         1.04 o
  -5   3  14         14.06         14.67         1.72 o
  -4   3  14          1.04          1.03         1.17 o
  -3   3  14         63.26         66.68         1.98 o
  -2   3  14        416.58        402.57         8.40 o
  -1   3  14        115.17        111.94         2.33 o
   0   3  14         57.16         55.52         1.58 o
   1   3  14          9.16         11.75         1.09 o
   2   3  14          1.54          1.82         0.55 o
   3   3  14          0.84          2.37         0.94 o
   4   3  14          7.91          9.95         1.10 o
   5   3  14          1.39          1.49         1.00 o
  -4   4  14          1.94          2.66         1.28 o
  -3   4  14         27.56         28.20         1.48 o
  -2   4  14         10.59          7.92         0.82 o
  -1   4  14          3.46          2.59         1.22 o
   0   4  14        181.72        176.29         5.46 o
   1   4  14          0.96          1.34         0.98 o
   2   4  14        126.66        133.47         2.11 o
   3   4  14         16.60         16.43         1.29 o
   4   4  14          2.46          1.12         0.87 o
   5   4  14          2.23          2.61         1.10 o
  -4   5  14         21.11         22.04         1.78 o
  -3   5  14          8.58          8.76         1.43 o
  -2   5  14         12.96         14.14         1.45 o
  -1   5  14        244.74        257.21         3.41 o
   0   5  14          3.50          4.73         0.94 o
   1   5  14          6.53          8.76         0.76 o
   2   5  14          0.01         -0.80         0.80 o
   3   5  14          0.12          1.61         1.03 o
   4   5  14          5.28          3.58         1.08 o
   5   5  14          3.11          2.41         1.15 o
  -4   6  14          7.39         13.89         1.83 o
  -3   6  14          9.46         10.13         1.58 o
  -2   6  14          7.29          5.65         1.39 o
  -1   6  14          0.72          4.46         1.45 o
   0   6  14          0.46          2.33         0.98 o
   1   6  14          0.88          1.59         0.70 o
   2   6  14         12.43         18.19         1.23 o
   3   6  14          2.86         -0.22         0.95 o
   4   6  14          7.97          8.86         1.27 o
  -3   7  14          5.96          6.26         1.61 o
  -2   7  14          0.11          1.57         1.56 o
  -1   7  14          5.56          5.42         1.57 o
   0   7  14          2.03          1.49         0.76 o
   1   7  14          0.00         -0.78         0.78 o
   2   7  14          8.92          7.53         1.09 o
   3   7  14          0.38          4.95         1.16 o
   4   7  14          4.93          3.72         1.14 o
  -2   8  14         16.33         19.42         1.96 o
  -1   8  14          0.04          3.03         0.97 o
   0   8  14          0.12          2.55         1.89 o
   1   8  14          0.00          0.58         1.61 o
   2   8  14          0.18          1.78         1.10 o
   3   8  14          3.45          2.15         1.05 o
  -1   9  14          2.63         -0.39         1.38 o
   0   9  14          0.07          3.03         1.88 o
   1   9  14          0.32         -0.14         1.06 o
  -1  -7  15          0.81         -1.07         1.07 o
   0  -7  15          6.86          6.19         1.32 o
   1  -7  15          2.67          4.29         1.39 o
  -2  -6  15          0.06         -1.20         1.25 o
  -1  -6  15          2.19          1.29         1.05 o
   0  -6  15          0.32          0.28         1.20 o
   1  -6  15          2.28          2.05         1.23 o
   2  -6  15          1.17          2.56         1.30 o
  -3  -5  15          8.74         21.94         2.31 o
  -2  -5  15         25.91         21.32         1.18 o
  -1  -5  15         23.91         23.82         1.49 o
   0  -5  15         12.28         13.71         1.25 o
   1  -5  15          6.89          7.05         1.13 o
   2  -5  15          9.66         11.13         1.25 o
   3  -5  15          0.41         -1.18         1.18 o
  -4  -4  15          0.62          2.48         2.12 o
  -3  -4  15         15.85         11.46         2.06 o
  -2  -4  15          3.95         11.64         1.77 o
  -1  -4  15          7.41          8.63         1.14 o
   0  -4  15        115.24        108.43         2.18 o
   1  -4  15          0.29         -0.25         0.99 o
   2  -4  15          2.97          1.92         0.94 o
   3  -4  15         12.91         15.82         1.76 o
   4  -4  15          1.60          7.13         0.88 o
  -4  -3  15          2.04         -2.01         2.01 o
  -3  -3  15         10.55          3.69         1.81 o
  -2  -3  15         56.96         54.57         1.58 o
  -1  -3  15         69.11         59.29         1.65 o
   0  -3  15          1.78          3.03         1.02 o
   1  -3  15         84.67         88.14         1.84 o
   2  -3  15         32.00         27.47         0.83 o
   3  -3  15          0.21          0.30         1.68 o
   4  -3  15          0.87         -0.78         0.78 o
  -4  -2  15          1.63         -0.39         1.73 o
  -3  -2  15          0.54         -1.67         1.67 o
  -2  -2  15         19.57         17.37         1.04 o
  -1  -2  15         32.44         29.08         1.23 o
   0  -2  15        128.92        126.22         2.02 o
   1  -2  15        453.91        484.44         3.76 o
   2  -2  15         42.42         38.20         0.96 o
   3  -2  15          7.65          8.00         0.66 o
   4  -2  15          4.84          7.30         0.96 o
   5  -2  15          0.53          4.51         0.90 o
  -4  -1  15         13.97         11.49         1.08 o
  -3  -1  15          9.16          9.99         1.19 o
  -2  -1  15          0.74          0.12         0.83 o
  -1  -1  15         10.94         12.31         0.90 o
   0  -1  15          3.51          4.74         0.83 o
   1  -1  15        474.03        486.46         7.19 o
   2  -1  15        397.37        439.22         2.37 o
   3  -1  15         42.06         41.40         2.56 o
   4  -1  15         46.70         39.25         1.47 o
   5  -1  15          0.30         -0.73         0.73 o
  -5   0  15          7.89          9.26         3.45 o
  -4   0  15          6.25          8.20         1.05 o
  -3   0  15         22.02         21.31         1.06 o
  -2   0  15         31.98         32.07         0.88 o
  -1   0  15          4.12          2.09         0.49 o
   0   0  15         78.78         73.70         1.47 o
   1   0  15          9.31          8.50         1.12 o
   2   0  15         32.40         30.83         4.65 o
   3   0  15         59.41         72.91         1.19 o
   4   0  15          3.46          2.87         1.06 o
   5   0  15          0.19          5.07         1.06 o
  -5   1  15          0.00          1.17         1.38 o
  -4   1  15         15.46         17.62         1.15 o
  -3   1  15          0.19          0.35         0.82 o
  -2   1  15        428.12        409.07         3.66 o
  -1   1  15         50.53         54.82         3.44 o
   0   1  15          0.13         -0.25         0.52 o
   1   1  15          0.67          1.48         0.38 o
   2   1  15          0.39         -0.26         0.49 o
   3   1  15          0.13          7.17         0.71 o
   4   1  15         66.03         57.66         1.69 o
   5   1  15         19.99          9.25         1.17 o
  -5   2  15          3.82          2.43         1.45 o
  -4   2  15          0.02         -0.38         1.20 o
  -3   2  15          4.20          4.13         1.30 o
  -2   2  15         52.20         52.39         1.11 o
  -1   2  15         67.94         61.35         1.61 o
   0   2  15         50.44         42.91         1.78 o
   1   2  15          0.75          2.72         0.41 o
   2   2  15         10.94          9.15         0.63 o
   3   2  15          0.11          0.95         0.80 o
   4   2  15          2.25          5.67         1.17 o
   5   2  15          0.37          2.37         1.01 o
  -4   3  15          1.00          1.88         1.21 o
  -3   3  15         63.87         69.78         2.08 o
  -2   3  15        205.71        208.19         1.90 o
  -1   3  15        205.92        209.87         4.90 o
   0   3  15        117.22        106.90         3.33 o
   1   3  15         15.90         14.66         1.27 o
   2   3  15          6.54          7.11         0.64 o
   3   3  15          7.15          6.96         0.70 o
   4   3  15          8.80         12.37         1.17 o
   5   3  15          0.14         -0.78         0.95 o
  -4   4  15          3.56          4.12         1.34 o
  -3   4  15          3.05          3.10         1.34 o
  -2   4  15        132.88        131.93         2.49 o
  -1   4  15        112.96        104.53         2.85 o
   0   4  15         65.99         68.79         1.93 o
   1   4  15          0.01         -0.02         1.04 o
   2   4  15         29.63         29.73         0.92 o
   3   4  15          0.22          0.59         1.71 o
   4   4  15          0.47          0.70         0.87 o
   5   4  15          1.51          0.33         0.95 o
  -4   5  15          0.98          0.28         1.44 o
  -3   5  15          0.49         -1.38         1.38 o
  -2   5  15         71.50         71.20         2.22 o
  -1   5  15         14.67         26.67         1.70 o
   0   5  15         62.87         67.51         2.00 o
   1   5  15         28.32         28.09         0.98 o
   2   5  15         16.46          9.06         0.98 o
   3   5  15          8.28          9.88         1.16 o
   4   5  15          0.49         -1.03         1.03 o
  -3   6  15          9.33         11.41         1.66 o
  -2   6  15         30.41         27.59         1.81 o
  -1   6  15         39.99         42.95         1.99 o
   0   6  15         11.40         11.32         1.54 o
   1   6  15          2.16          1.72         1.04 o
   2   6  15         31.43         32.49         1.43 o
   3   6  15         11.03          4.94         1.04 o
   4   6  15          0.04          5.91         1.18 o
  -3   7  15          1.75          0.90         1.63 o
  -2   7  15         14.45         15.68         1.77 o
  -1   7  15         27.11         29.85         2.01 o
   0   7  15          0.03          0.47         0.79 o
   1   7  15          0.16         -0.85         0.85 o
   2   7  15         11.09         10.18         1.21 o
   3   7  15          3.27          5.44         1.17 o
  -2   8  15         15.93         16.00         1.97 o
  -1   8  15          2.33          4.81         1.67 o
   0   8  15         11.44         14.73         3.23 o
   1   8  15         11.84         16.36         2.45 o
   2   8  15          0.40          5.82         1.18 o
   0   9  15          0.34          3.32         1.95 o
   1   9  15          0.22         -0.10         0.89 o
  -2  -6  16          0.00          0.94         1.27 o
  -1  -6  16          1.42          1.39         1.01 o
   0  -6  16          3.02          2.46         1.20 o
   1  -6  16          0.11         -1.26         1.26 o
   2  -6  16          7.54          5.53         1.33 o
  -3  -5  16          4.95         13.78         2.30 o
  -2  -5  16          2.05          5.03         4.49 o
  -1  -5  16          3.11          4.46         1.15 o
   0  -5  16          0.00          0.63         1.11 o
   1  -5  16          5.65          6.64         1.28 o
   2  -5  16         14.81         19.21         1.40 o
   3  -5  16          1.11          0.56         1.27 o
  -3  -4  16         10.97         11.76         2.18 o
  -2  -4  16          1.19          2.82         1.53 o
  -1  -4  16          0.03         -0.28         1.06 o
   0  -4  16         81.95         77.16         1.91 o
   1  -4  16          1.55          1.09         0.94 o
   2  -4  16          1.29         -1.14         1.14 o
   3  -4  16         13.25         16.40         2.54 o
   4  -4  16          3.10          8.03         0.95 o
  -4  -3  16          0.56         -1.18         1.96 o
  -3  -3  16          1.39         -1.71         1.71 o
  -2  -3  16          0.00         -0.34         1.01 o
  -1  -3  16          9.19         11.87         1.15 o
   0  -3  16          0.07         -0.57         1.04 o
   1  -3  16         24.11         27.55         1.35 o
   2  -3  16          6.66          7.91         0.58 o
   3  -3  16          0.00         -0.22         0.58 o
   4  -3  16          0.13         -0.67         0.67 o
  -4  -2  16          1.09          2.86         1.91 o
  -3  -2  16         10.49          7.63         1.79 o
  -2  -2  16          1.07          0.35         0.82 o
  -1  -2  16         77.27         52.28         1.53 o
   0  -2  16        412.01        377.44         3.40 o
   1  -2  16        268.10        276.00         2.98 o
   2  -2  16          8.91         10.37         0.69 o
   3  -2  16         39.29         37.76         0.93 o
   4  -2  16          2.20          6.49         1.01 o
  -4  -1  16          3.18          7.07         1.94 o
  -3  -1  16          0.12          0.24         1.57 o
  -2  -1  16          1.40          0.88         0.79 o
  -1  -1  16         50.14         48.46         1.43 o
   0  -1  16         55.62         55.62         1.53 o
   1  -1  16         31.45         36.30         1.48 o
   2  -1  16         36.49         33.14         0.88 o
   3  -1  16          0.32          0.38         1.38 o
   4  -1  16          2.50          0.17         0.81 o
   5  -1  16          1.12          0.63         0.87 o
  -4   0  16         14.41         14.99         2.79 o
  -3   0  16          5.33          4.17         0.89 o
  -2   0  16          3.54          1.54         0.62 o
  -1   0  16          5.95          2.66         0.76 o
   0   0  16         29.75         25.95         1.13 o
   1   0  16          0.18          1.33         0.97 o
   2   0  16        589.11        593.26         6.20 o
   3   0  16        198.28        213.14         3.26 o
   4   0  16         21.82         22.27         1.35 o
   5   0  16          8.39          9.14         1.10 o
  -4   1  16          2.86          3.11         1.21 o
  -3   1  16          1.33          3.11         0.84 o
  -2   1  16        171.60        171.69         1.66 o
  -1   1  16          7.78          8.20         1.22 o
   0   1  16          2.32          2.04         0.61 o
   1   1  16          0.31          0.23         0.58 o
   2   1  16          0.99          2.34         0.63 o
   3   1  16        403.76        378.90         7.09 o
   4   1  16         79.10         81.87         2.00 o
   5   1  16          0.61         -0.93         0.93 o
  -4   2  16          4.27          6.10         1.37 o
  -3   2  16         60.40         56.84         1.94 o
  -2   2  16          0.02         -0.72         0.72 o
  -1   2  16        165.22        156.93         1.65 o
   0   2  16          3.05          1.91         0.61 o
   1   2  16          0.22          1.88         0.42 o
   2   2  16         41.98         37.00         1.88 o
   3   2  16         31.55         32.48         3.73 o
   4   2  16         74.20         71.43         1.94 o
   5   2  16          7.95         10.11         1.26 o
  -4   3  16          3.61          2.69         1.33 o
  -3   3  16         61.42         60.43         2.02 o
  -2   3  16        162.66        159.84         2.28 o
  -1   3  16         52.55         49.82         1.26 o
   0   3  16         20.13         17.39         0.82 o
   1   3  16         31.08         31.41         0.73 o
   2   3  16          2.74          4.84         0.64 o
   3   3  16          0.58         -0.28         0.66 o
   4   3  16         10.76         11.69         1.26 o
   5   3  16          1.11          2.67         1.09 o
  -3   4  16         32.60         33.05         1.83 o
  -2   4  16         15.99         19.22         0.99 o
  -1   4  16        266.41        283.04        12.05 o
   0   4  16          4.76          7.38         0.81 o
   1   4  16          2.17          4.66         0.83 o
   2   4  16          0.01          0.33         0.58 o
   3   4  16          2.59          4.63         1.67 o
   4   4  16          0.00         -0.08         0.96 o
   5   4  16          3.93          3.80         1.04 o
  -4   5  16          8.76         12.98         1.71 o
  -3   5  16          0.58         -1.47         1.47 o
  -2   5  16          3.08          7.43         0.96 o
  -1   5  16        285.88        285.91         3.81 o
   0   5  16          0.43          4.13         1.35 o
   1   5  16          3.67          3.49         0.72 o
   2   5  16          4.56          1.35         0.82 o
   3   5  16          5.46          6.69         1.29 o
   4   5  16          0.19         -1.08         1.08 o
  -3   6  16          0.08          2.44         1.63 o
  -2   6  16         46.30         44.37         2.03 o
  -1   6  16         35.63         41.58         2.02 o
   0   6  16          2.38          2.33         1.55 o
   1   6  16         78.58         71.59         1.44 o
   2   6  16          3.61          4.31         1.10 o
   3   6  16          7.07          4.75         1.06 o
   4   6  16          3.96          5.78         1.22 o
  -2   7  16          7.65         11.29         1.79 o
  -1   7  16          2.07          4.77         1.70 o
   0   7  16         64.25         73.17         3.75 o
   1   7  16          0.41         -0.66         0.77 o
   2   7  16          2.46          1.29         1.06 o
   3   7  16          0.66          4.90         1.07 o
  -1   8  16          1.69          5.79         1.93 o
   0   8  16          9.44         13.34         3.41 o
   1   8  16          4.98          8.70         2.19 o
   2   8  16          0.10          5.84         1.09 o
  -1  -6  17          0.09          0.91         1.08 o
   0  -6  17          0.14         -1.22         1.22 o
   1  -6  17          3.65          2.08         1.38 o
  -2  -5  17          0.03          0.04         2.07 o
  -1  -5  17          0.14          0.04         1.12 o
   0  -5  17          0.22          0.96         1.09 o
   1  -5  17          4.42          5.59         1.21 o
   2  -5  17          0.05         -0.04         1.27 o
   3  -5  17         83.00        105.89         3.55 o
  -3  -4  17          3.96          1.18         2.07 o
  -2  -4  17          1.24          2.27         0.91 o
  -1  -4  17          0.34         -0.98         0.98 o
   0  -4  17          1.47          0.50         1.03 o
   1  -4  17          0.32         -0.70         1.05 o
   2  -4  17          6.77          4.54         1.07 o
   3  -4  17          3.67          9.35         2.22 o
  -3  -3  17         15.23          7.23         2.10 o
  -2  -3  17         28.68         28.01         1.39 o
  -1  -3  17         22.19         18.49         1.21 o
   0  -3  17         17.03         16.59         1.25 o
   1  -3  17          1.88          2.93         1.03 o
   2  -3  17          4.40          7.12         1.02 o
   3  -3  17          3.66          2.73         1.10 o
   4  -3  17          0.53          1.12         0.79 o
  -4  -2  17          0.32          2.27         1.98 o
  -3  -2  17          1.17          1.81         1.80 o
  -2  -2  17         34.07         21.46         1.17 o
  -1  -2  17         22.34         32.74         1.39 o
   0  -2  17         62.44         54.17         1.59 o
   1  -2  17          1.30          0.97         1.01 o
   2  -2  17          1.30          1.40         0.77 o
   3  -2  17          3.91          4.91         2.50 o
   4  -2  17          2.49          7.37         0.89 o
  -4  -1  17          9.68         18.39         2.14 o
  -3  -1  17          4.26          9.24         1.75 o
  -2  -1  17         27.79         21.57         1.18 o
  -1  -1  17         95.86         93.69         1.87 o
   0  -1  17         91.62         75.34         1.77 o
   1  -1  17          2.38          0.84         1.04 o
   2  -1  17         38.03         31.13         1.55 o
   3  -1  17          8.29          8.22         0.67 o
   4  -1  17          0.53         -0.74         0.74 o
  -4   0  17          7.37         10.57         3.70 o
  -3   0  17          0.17          2.20         0.88 o
  -2   0  17          0.64          1.50         0.87 o
  -1   0  17         16.98         18.20         1.06 o
   0   0  17         70.00         62.21         1.61 o
   1   0  17        450.68        439.50         3.66 o
   2   0  17          4.33         11.85         1.35 o
   3   0  17         79.57         80.11         1.26 o
   4   0  17          6.10          4.31         1.11 o
   5   0  17          4.92          4.39         0.97 o
  -4   1  17          5.89          5.16         1.33 o
  -3   1  17         40.25         40.87         1.73 o
  -2   1  17          2.02          1.54         0.65 o
  -1   1  17          3.60          3.64         0.75 o
   0   1  17          0.37         -0.33         0.60 o
   1   1  17          1.38          1.91         0.89 o
   2   1  17        301.20        309.18         5.26 o
   3   1  17         17.19         26.36         3.43 o
   4   1  17         30.86         30.76         1.50 o
   5   1  17          7.29          6.05         1.13 o
  -4   2  17         11.10         14.58         1.61 o
  -3   2  17          1.15          0.32         1.21 o
  -2   2  17         10.77         10.11         1.15 o
  -1   2  17         89.62         78.81         1.29 o
   0   2  17          0.04          0.43         0.65 o
   1   2  17          9.95         12.35         0.79 o
   2   2  17         30.24         29.62         4.00 o
   3   2  17         94.59         90.54         1.41 o
   4   2  17         12.87         10.36         1.24 o
   5   2  17          0.69          1.11         0.99 o
  -4   3  17          0.35          0.95         1.38 o
  -3   3  17          8.27         12.26         1.40 o
  -2   3  17         14.59         12.66         1.48 o
  -1   3  17         49.59         51.28         3.03 o
   0   3  17         20.31         17.89         0.89 o
   1   3  17          1.97          4.15         1.19 o
   2   3  17          0.02          3.38         0.91 o
   3   3  17          3.90          2.42         0.73 o
   4   3  17         16.88         22.96         1.47 o
   5   3  17         24.90         26.93         1.45 o
  -4   4  17          3.96          3.83         1.29 o
  -3   4  17          5.43          7.31         1.54 o
  -2   4  17         62.89         63.06         3.16 o
  -1   4  17        101.64        104.75         3.84 o
   0   4  17          1.21          1.54         0.87 o
   1   4  17          0.74          0.77         0.87 o
   2   4  17          0.09          0.69         0.64 o
   3   4  17          0.31          2.33         0.75 o
   4   4  17          4.07          5.09         1.07 o
  -3   5  17          2.27          1.37         1.51 o
  -2   5  17        118.15        119.34         2.03 o
  -1   5  17          0.32          4.51         0.91 o
   0   5  17         61.82         68.59         2.21 o
   1   5  17         10.42          9.57         0.80 o
   2   5  17          1.64          0.75         1.52 o
   3   5  17          0.02          0.83         1.88 o
   4   5  17          2.18         -1.03         1.03 o
  -3   6  17          2.34          6.45         1.62 o
  -2   6  17         34.46         35.25         1.98 o
  -1   6  17         23.56         21.53         1.88 o
   0   6  17        103.61         97.93         2.69 o
   1   6  17          2.18          2.00         0.84 o
   2   6  17          2.94          6.51         1.13 o
   3   6  17          9.10          1.88         1.04 o
  -2   7  17          0.57          5.68         1.83 o
  -1   7  17         36.90         30.71         2.15 o
   0   7  17         47.30         60.01         2.49 o
   1   7  17         17.70         18.03         1.17 o
   3   7  17          0.04          3.97         1.06 o
  -1   8  17          1.02          5.77         1.89 o
   0   8  17          1.01          2.84         1.87 o
   1   8  17          0.26         12.48         8.23 o
   2   8  17          4.19          8.07         1.05 o
  -1  -5  18          5.08          8.12         1.28 o
   0  -5  18          1.95          3.43         1.24 o
   1  -5  18         11.13          8.90         1.42 o
   2  -5  18         27.26         40.55         1.81 o
  -2  -4  18          1.57          1.98         1.00 o
  -1  -4  18          1.16         -0.06         1.03 o
   0  -4  18          0.49         -0.36         1.07 o
   1  -4  18          5.68          4.93         1.18 o
   2  -4  18          0.79         -1.19         1.19 o
   3  -4  18          0.20          4.26         2.11 o
  -3  -3  18          4.85         -0.57         1.93 o
  -2  -3  18          1.28          0.17         0.95 o
  -1  -3  18         18.85         13.96         1.18 o
   0  -3  18         11.92         12.71         1.19 o
   1  -3  18          0.41          1.21         1.04 o
   2  -3  18         14.51         17.65         1.25 o
   3  -3  18         12.07         14.45         2.42 o
  -3  -2  18          4.38         12.60         2.05 o
  -2  -2  18         23.61         23.70         1.27 o
  -1  -2  18          7.67         10.52         1.10 o
   0  -2  18          3.42          1.95         1.07 o
   1  -2  18         56.34         51.45         1.67 o
   2  -2  18          0.54          2.26         1.07 o
   3  -2  18          0.02          2.55         2.94 o
   4  -2  18          4.58          6.19         0.85 o
  -4  -1  18          3.37         11.84         2.21 o
  -3  -1  18          3.38          7.73         1.91 o
  -2  -1  18         19.11         14.53         1.13 o
  -1  -1  18         39.55         30.84         1.41 o
   0  -1  18         83.94         87.91         1.88 o
   1  -1  18          2.87          3.74         1.02 o
   2  -1  18         19.31         20.06         1.32 o
   3  -1  18          4.32          2.17         0.60 o
  -4   0  18          9.38         19.08         2.15 o
  -3   0  18          0.45          2.43         1.66 o
  -2   0  18         20.52         22.62         1.25 o
  -1   0  18         31.78         22.90         1.22 o
   0   0  18         66.42         48.40         1.54 o
   1   0  18         86.54        103.50         2.08 o
   2   0  18        172.72        188.28         2.62 o
   3   0  18          0.50          1.38         0.68 o
   4   0  18          1.77          1.63         0.84 o
  -4   1  18          4.02          5.11         1.44 o
  -3   1  18          2.94          2.18         2.37 o
  -2   1  18          0.81          0.41         0.64 o
  -1   1  18         23.68         23.43         0.89 o
   0   1  18          4.76          6.83         1.02 o
   1   1  18        106.29        105.31         2.07 o
   2   1  18          4.57          9.75         2.78 o
   3   1  18          8.29         11.32         0.81 o
   4   1  18          0.94          0.18         0.92 o
  -4   2  18         17.48         21.09         1.76 o
  -3   2  18          8.80          5.52         1.27 o
  -2   2  18          4.63          2.27         1.19 o
  -1   2  18          1.24         -0.63         0.71 o
   0   2  18          9.93          6.50         0.77 o
   1   2  18         33.91         39.05         1.39 o
   2   2  18         21.90         27.49         0.92 o
   3   2  18         84.14         88.19         3.14 o
   4   2  18         14.33         13.77         1.20 o
  -4   3  18          0.04         -1.42         1.42 o
  -3   3  18         18.09         20.86         1.62 o
  -2   3  18          0.01          0.41         1.08 o
  -1   3  18        113.63        112.57         5.23 o
   0   3  18         14.94         15.06         2.16 o
   1   3  18          1.03          2.12         0.98 o
   2   3  18          0.03          3.15         2.66 o
   3   3  18         34.42         31.19         0.97 o
   4   3  18         91.23         98.22         2.19 o
  -3   4  18          2.39          0.45         1.35 o
  -2   4  18         18.21         20.23         1.22 o
  -1   4  18         25.74         25.57         1.96 o
   0   4  18         18.94         20.54         1.45 o
   1   4  18          0.00          0.84         0.78 o
   2   4  18          0.32         -0.22         1.14 o
   3   4  18          3.33          7.06         2.36 o
   4   4  18          0.09          6.36         1.11 o
  -3   5  18         13.65         14.53         1.84 o
  -2   5  18         25.14         25.55         1.15 o
  -1   5  18         57.96         59.44         1.70 o
   0   5  18         58.57         62.76         2.48 o
   1   5  18          3.07          3.30         0.89 o
   2   5  18          4.65          2.35         1.66 o
   3   5  18          1.29          3.02         3.02 o
   4   5  18          2.38         -0.88         1.01 o
  -2   6  18          5.03          8.45         2.88 o
  -1   6  18          0.75          0.16         1.62 o
   0   6  18         12.74         14.12         1.86 o
   1   6  18          8.69          7.59         0.95 o
   2   6  18          0.31          3.66         0.95 o
   3   6  18          1.16          0.87         1.29 o
  -2   7  18          0.34          0.24         1.64 o
  -1   7  18          9.88         12.04         2.00 o
   0   7  18         46.40         45.71         2.45 o
   1   7  18          8.06          6.97         0.86 o
   0   8  18         14.13         14.89         2.17 o
   1   8  18          6.30          8.82         1.90 o
   0  -5  19          0.82          1.83         1.33 o
   1  -5  19         15.60         25.10         1.84 o
  -2  -4  19          1.02          2.57         1.04 o
  -1  -4  19          2.10         -0.21         1.08 o
   0  -4  19          0.00         -1.07         1.07 o
   1  -4  19          0.89         -0.22         1.14 o
   2  -4  19          2.60          2.86         1.28 o
  -2  -3  19         16.52         16.67         1.28 o
  -1  -3  19          1.17          1.32         1.00 o
   0  -3  19          1.29          4.07         1.02 o
   1  -3  19          0.84          2.10         1.09 o
   2  -3  19          0.44          2.53         1.06 o
   3  -3  19         10.67         14.29         1.40 o
  -3  -2  19         26.37         34.73         2.54 o
  -2  -2  19          2.05          2.54         1.08 o
  -1  -2  19          1.14          0.49         1.07 o
   0  -2  19          2.97          1.67         1.00 o
   1  -2  19          6.06          5.29         1.19 o
   2  -2  19          0.06          1.26         1.05 o
   3  -2  19          2.99          1.85         0.81 o
  -3  -1  19         30.10         43.36         2.45 o
  -2  -1  19          9.09          6.98         1.08 o
  -1  -1  19          8.01          7.79         1.11 o
   0  -1  19          6.03          8.72         1.14 o
   1  -1  19          0.87          0.30         1.06 o
   2  -1  19          0.08         -0.99         0.99 o
   3  -1  19          1.12          0.77         0.55 o
   4  -1  19          0.00          2.71         0.82 o
  -3   0  19          0.05          4.40         1.79 o
  -2   0  19          5.14          3.38         0.94 o
  -1   0  19         23.64         16.17         1.14 o
   0   0  19          4.47          4.52         1.04 o
   1   0  19         65.51         65.76         1.81 o
   2   0  19         34.66         36.64         1.53 o
   3   0  19          2.06          1.47         2.11 o
  -3   1  19         10.31         15.31         2.57 o
  -2   1  19          0.49          0.43         0.80 o
  -1   1  19          2.44          1.84         0.94 o
   0   1  19         11.58         15.19         1.13 o
   1   1  19         26.86         31.33         1.41 o
   2   1  19          0.62          3.68         1.14 o
   3   1  19          6.73          6.36         0.98 o
   4   1  19          1.21          4.01         0.87 o
  -3   2  19          7.36          6.50         1.32 o
  -2   2  19          0.12          0.92         1.12 o
  -1   2  19          0.21         -0.73         0.73 o
   0   2  19          0.19          1.62         0.74 o
   1   2  19         50.22         49.44         1.62 o
   2   2  19        279.23        274.12         3.26 o
   3   2  19         34.77         29.82         1.02 o
   4   2  19         20.63         17.30         1.16 o
  -3   3  19          0.05          0.47         1.28 o
  -2   3  19         21.16         21.36         1.04 o
  -1   3  19         12.69         10.79         2.75 o
   0   3  19          6.20          7.24         1.20 o
   1   3  19          7.14          5.29         0.83 o
   2   3  19          9.37         14.09         3.35 o
   3   3  19         92.07         89.70         3.11 o
   4   3  19          0.66          5.35         0.99 o
  -3   4  19          3.40          1.78         1.46 o
  -2   4  19         11.25         11.15         1.09 o
  -1   4  19          0.17          0.01         0.82 o
   0   4  19         31.36         31.19         3.27 o
   1   4  19          2.03          2.99         0.81 o
   2   4  19          0.79          0.13         0.67 o
   3   4  19         11.54         14.48         3.00 o
   4   4  19         33.51         37.07         1.61 o
  -3   5  19          0.65          3.98         1.59 o
  -2   5  19          0.31          0.72         2.31 o
  -1   5  19         18.51         16.04         1.05 o
   0   5  19          2.89          3.85         1.43 o
   1   5  19          0.29         -0.70         0.85 o
   2   5  19          2.36         -0.26         1.21 o
   3   5  19          0.35          3.53         1.12 o
  -2   6  19          1.32          2.33         1.27 o
  -1   6  19         35.42         37.42         1.31 o
   0   6  19         22.47         21.82         1.88 o
   1   6  19          2.16          1.46         1.54 o
   2   6  19          0.14          3.57         2.62 o
   3   6  19          1.01         -0.98         1.40 o
  -1   7  19         51.00         59.14         2.64 o
   0   7  19         15.93         10.96         1.96 o
   1   7  19          2.65          2.05         1.72 o
  -1  -4  20          0.10         -1.17         1.17 o
   0  -4  20          1.27          0.39         1.21 o
   1  -4  20         41.26         50.58         1.96 o
   2  -4  20          1.51         -0.17         1.33 o
  -2  -3  20          2.30          0.85         1.11 o
  -1  -3  20          1.79          3.38         1.10 o
   0  -3  20         11.07         15.68         1.26 o
   1  -3  20          2.09          3.75         1.16 o
   2  -3  20          9.78         11.21         1.32 o
  -2  -2  20          1.29          0.53         1.07 o
  -1  -2  20          0.81          2.11         1.05 o
   0  -2  20          0.54          1.16         1.03 o
   1  -2  20          0.14          0.47         1.09 o
   2  -2  20          4.95          7.36         1.22 o
   3  -2  20          1.39         -0.78         1.11 o
  -3  -1  20          2.60         12.13         2.19 o
  -2  -1  20         23.78         22.04         1.33 o
  -1  -1  20         19.46         17.39         1.25 o
   0  -1  20          5.45          1.79         1.09 o
   1  -1  20          5.86          4.48         1.17 o
   2  -1  20          1.05          0.48         1.14 o
   3  -1  20          9.00          8.75         1.23 o
  -3   0  20          0.44          7.00         2.00 o
  -2   0  20          9.72         17.61         1.28 o
  -1   0  20         19.06         19.95         1.28 o
   0   0  20         22.62         23.10         1.37 o
   1   0  20          3.68          0.98         1.13 o
   2   0  20          4.28          4.69         1.14 o
   3   0  20          0.24          1.04         1.16 o
  -3   1  20          0.54          3.81         1.85 o
  -2   1  20         14.88         15.04         1.22 o
  -1   1  20         47.21         38.22         1.50 o
   0   1  20         53.35         49.99         1.64 o
   1   1  20         49.14         46.25         1.66 o
   2   1  20          2.95          3.47         1.07 o
   3   1  20          2.89          5.66         2.64 o
   4   1  20          2.56          9.94         1.01 o
  -3   2  20          8.98          9.82         1.45 o
  -2   2  20          0.42          1.58         0.87 o
  -1   2  20          9.05         10.41         1.95 o
   0   2  20        100.38         96.23         2.09 o
   1   2  20         37.38         36.02         1.52 o
   2   2  20          8.58          6.42         1.26 o
   3   2  20         11.04         14.27         0.84 o
  -3   3  20          7.35          4.66         1.44 o
  -2   3  20         16.28         14.90         1.32 o
  -1   3  20          0.93          1.27         1.04 o
   0   3  20         32.68         32.55         2.75 o
   1   3  20          0.46          0.20         0.81 o
   2   3  20         74.83         75.43         2.03 o
   3   3  20          0.01          2.88         0.74 o
   4   3  20          1.37         -0.36         0.90 o
  -3   4  20          6.82          9.14         1.68 o
  -2   4  20          0.04         -0.84         0.84 o
  -1   4  20          0.81          0.58         0.83 o
   0   4  20          2.26          1.76         1.22 o
   1   4  20          1.67          1.41         0.84 o
   2   4  20          4.42          7.92         1.42 o
   3   4  20         51.46         53.54         3.89 o
  -2   5  20         13.16         15.74         2.15 o
  -1   5  20          0.11          0.74         2.45 o
   0   5  20         10.77         10.81         1.18 o
   1   5  20          0.15          0.05         0.86 o
   2   5  20          0.82          0.94         1.33 o
   3   5  20          0.14          7.49         4.51 o
  -1   6  20          0.00          0.11         0.97 o
   0   6  20         12.36         12.39         1.34 o
   1   6  20          0.15         -0.01         2.09 o
   2   6  20          0.09          1.79         1.40 o
   0   7  20          4.12          3.56         1.66 o
   1   7  20          8.59          4.50         1.79 o
  -1  -3  21          1.80          3.24         1.22 o
   0  -3  21          9.58         16.40         1.42 o
   1  -3  21          0.14          2.05         1.19 o
   2  -3  21         16.72         19.65         1.59 o
  -2  -2  21          0.73          0.12         1.09 o
  -1  -2  21          6.57          9.92         1.21 o
   0  -2  21          8.62         10.13         1.22 o
   1  -2  21          0.58          1.60         1.18 o
   2  -2  21          6.91         11.08         1.32 o
  -2  -1  21          0.01         -1.09         1.12 o
  -1  -1  21          2.03          0.53         1.06 o
   0  -1  21          0.56         -0.56         1.01 o
   1  -1  21          0.45         -0.79         1.09 o
   2  -1  21          0.60         -0.52         1.12 o
   3  -1  21          7.79          6.77         1.25 o
  -2   0  21         11.86         12.39         1.26 o
  -1   0  21          0.07          0.39         1.04 o
   0   0  21          0.16          0.98         1.05 o
   1   0  21          1.66          0.91         1.13 o
   2   0  21          1.40          1.59         1.16 o
   3   0  21          0.38          0.98         1.21 o
  -3   1  21          4.73         10.82         2.09 o
  -2   1  21          7.48          7.00         1.17 o
  -1   1  21          2.71          1.62         1.07 o
   0   1  21          0.95          1.92         0.95 o
   1   1  21         34.51         35.46         1.53 o
   2   1  21          1.68          1.99         1.09 o
   3   1  21          0.65         -0.10         1.12 o
  -3   2  21          5.15          2.70         1.40 o
  -2   2  21          0.26          1.55         1.05 o
  -1   2  21         20.83         15.15         1.30 o
   0   2  21          2.90          1.51         1.07 o
   1   2  21          0.03         -0.53         1.21 o
   2   2  21         12.78         12.84         1.41 o
   3   2  21         15.41         16.96         0.88 o
  -2   3  21          1.69          1.68         0.84 o
  -1   3  21          0.44          0.29         0.81 o
   0   3  21          6.87          8.59         0.92 o
   1   3  21          9.55          8.35         1.32 o
   2   3  21          0.15          4.01         1.31 o
   3   3  21          0.08         -0.59         0.72 o
  -2   4  21          0.49         -1.14         1.14 o
  -1   4  21          0.06         -0.84         0.84 o
   0   4  21          4.40          4.44         0.91 o
   1   4  21         12.57         11.95         1.00 o
   2   4  21         35.43         32.93         1.79 o
   3   4  21         33.10         31.42         3.30 o
  -2   5  21          4.89          2.68         0.96 o
  -1   5  21          0.40         -0.04         1.47 o
   0   5  21          4.08          3.70         2.34 o
   1   5  21          0.07          0.27         0.98 o
   2   5  21          1.67          0.79         1.23 o
  -1   6  21          3.50          5.22         1.04 o
   0   6  21          0.91         -0.40         0.95 o
   1   6  21          5.08          3.02         1.33 o
  -1  -2  22          0.19          0.43         1.09 o
   0  -2  22          6.56          9.25         1.39 o
   1  -2  22          0.65          3.95         1.33 o
   2  -2  22         15.15         21.82         1.63 o
  -2  -1  22          0.59         -0.25         1.25 o
  -1  -1  22          3.39          0.78         1.18 o
   0  -1  22          0.24         -0.50         1.06 o
   1  -1  22          4.74          4.65         1.21 o
   2  -1  22          0.15         -0.95         1.16 o
  -2   0  22         25.41         27.31         1.56 o
  -1   0  22          4.53          3.96         1.19 o
   0   0  22          0.43         -0.48         1.03 o
   1   0  22          0.05         -0.05         1.16 o
   2   0  22          1.44          3.33         1.25 o
   3   0  22          0.77          1.24         1.23 o
  -2   1  22         20.40         17.31         1.41 o
  -1   1  22         12.13          9.97         1.22 o
   0   1  22         11.95         14.24         1.25 o
   1   1  22          2.34          3.02         1.15 o
   2   1  22          0.03         -0.18         1.14 o
   3   1  22          2.58          0.57         1.16 o
  -2   2  22          0.39          2.94         1.21 o
  -1   2  22          9.24         11.50         1.25 o
   0   2  22          2.47          0.83         1.13 o
   1   2  22          4.60          4.26         1.21 o
   2   2  22          1.07          2.05         1.21 o
   3   2  22          0.00          3.35         1.21 o
  -1   3  22         12.16         13.05         1.00 o
   0   3  22          8.82          6.86         1.28 o
   1   3  22          9.08         12.33         1.46 o
   2   3  22          4.22          3.23         1.32 o
  -1   4  22          1.16         -0.35         0.89 o
   0   4  22          2.58          0.20         0.94 o
   1   4  22         46.43         42.74         1.39 o
   2   4  22          6.73          6.35         1.35 o
  -1   5  22          3.96          3.75         1.43 o
   0   5  22          0.13         -0.58         1.21 o
   1   5  22          5.96          6.84         2.29 o
   2   5  22          0.13          1.39         1.32 o
  -1  -1  23          0.86         -0.51         1.20 o
   0  -1  23          3.35          1.17         1.13 o
   1  -1  23         20.38         21.83         1.58 o
  -1   0  23          0.36          2.76         1.17 o
   0   0  23          3.52          5.43         1.19 o
   1   0  23          5.35          9.00         1.41 o
   2   0  23          0.02          1.44         1.27 o
  -1   1  23          2.62          0.76         1.10 o
   0   1  23          1.40          0.36         1.02 o
   1   1  23          0.95          0.89         1.20 o
   2   1  23          0.39         -0.89         1.18 o
  -1   2  23          0.02          2.62         1.17 o
   0   2  23          0.43          1.31         1.02 o
   1   2  23          1.13          2.67         1.20 o
   2   2  23          0.05          1.38         1.15 o
  -1   3  23          2.22         -0.04         1.10 o
   0   3  23         10.80          8.50         1.35 o
   1   3  23          1.34          0.20         1.36 o
   2   3  23          8.81          4.03         1.42 o
   0   4  23         11.30          7.53         2.34 o
   1   4  23          0.28          0.97         1.35 o
   0   1  24          0.69          0.20         1.10 o
   1   1  24          1.61         -0.18         1.24 o
   0   2  24          3.32          5.49         1.24 o
   1   2  24          1.79          3.20         1.37 o
                                                
